# Supplementary material for: Lipidome Changes Associated with a Diet-Induced Reduction in Hepatic Fat among Adolescent Boys with Metabolic Dysfunction-Associated Steatotic Liver Disease
Source: Metabolites. 2024 Mar 28;14(4):191. doi: 10.3390/metabo14040191 (PMC11052520; doi:10.3390/metabo14040191)
Supplement: Supplementary file 1 [file metabolites-14-00191-s001.zip]

Archive with 2 entries (2 files):
- Supplementary information_revised_FINAL_01.pdf
- Supplementary tables__2024_revised_FINAL_01.xlsx
