# Supplementary material for: Lipidome Changes Associated with a Diet-Induced Reduction in Hepatic Fat among Adolescent Boys with Metabolic Dysfunction-Associated Steatotic Liver Disease
Source: Metabolites. 2024 Mar 28;14(4):191. doi: 10.3390/metabo14040191 (PMC11052520; doi:10.3390/metabo14040191)
Supplement: Supplementary file 1 [file metabolites-14-00191-s001.zip › Supplementary tables__2024_revised_FINAL_01.xlsx]

## Sheet: Table S1
Table S1. Untargeted chromatography parameters
Time (min)	Percent A: 60:40 Acetonitrile	Percent B: 90:10 Isopropanol: Acetonitrile
0	60	40
0.2	60	40
1.5	40	60
6	30	70
9	15	85
11	0	100
12.5	0	100
13	60	40
15	60	40

## Sheet: Table S2
Table S2. Untargeted instrumental parameters
Parameter	Setting
Ion Source Type	H-ESI
Spray Voltage	Static
Positive Ion (V)	3500 V
Negative Ion (V)	3500 V
Sheath Gas (arb. units)	50
Aux Gas (arb. units)	10
Sweep Gas (arb. units)	1
Ion Transfer Tube Temp (°C)	300
Capillary Temp (°C)	275
S-Lens RF Level	40V
Data Acquisition Strategy	Full scan and data dependent acquisition
Full scan resolution (FWHM)	120000
MS/MS resolution (FWHM)	30000
HCD Fragmentation:	Normalized collision energy (NCE) of 25, 35, 45, 55 eV
	Stepped NCE of 10, 20, 50 eV

## Sheet: Table S3
Table S3. LipidSearch output
ESI mode	Lipid Ion	LipidGroup	Class	CalcMz	IonFormula	Grade	Retention time (min)
POS	AcCa(10:0)+H	AcCa(10:0)+H	AcCa	316.248	C17 H34 O4 N1	A	2.47933
POS	Cer(d18:1_16:0)+H	Cer(d34:1)+H	Cer	538.519	C34 H68 O3 N1	B	18.8363
POS	Cer(d18:1_18:0)+H	Cer(d36:1)+H	Cer	566.551	C36 H72 O3 N1	B	21.043
POS	Cer(d18:1_20:0)+H	Cer(d38:1)+H	Cer	594.582	C38 H76 O3 N1	B	21.7057
POS	Cer(d18:0_22:0)+H	Cer(d40:0)+H	Cer	624.629	C40 H82 O3 N1	B	22.2233
POS	Cer(d18:1_22:0)+H	Cer(d40:1)+H	Cer	622.613	C40 H80 O3 N1	B	22.098
POS	Cer(d18:2_22:0)+H	Cer(d40:2)+H	Cer	620.598	C40 H78 O3 N1	B	21.7297
POS	Cer(d18:1_23:0)+H	Cer(d41:1)+H	Cer	636.629	C41 H82 O3 N1	B	22.2453
POS	Cer(d18:2_23:0)+H	Cer(d41:2)+H	Cer	634.613	C41 H80 O3 N1	B	21.927
POS	Cer(d18:0_24:0)+H	Cer(d42:0)+H	Cer	652.66	C42 H86 O3 N1	B	22.4683
POS	Cer(d18:1_24:0)+H	Cer(d42:1)+H	Cer	650.645	C42 H84 O3 N1	B	22.3723
POS	Cer(d18:1_24:1)+H	Cer(d42:2)+H	Cer	648.629	C42 H82 O3 N1	B	22.035
POS	Cer(d18:1_24:2)+H	Cer(d42:3)+H	Cer	646.613	C42 H80 O3 N1	B	21.6557
POS	Cer(d19:1_24:0)+H	Cer(d43:1)+H	Cer	664.66	C43 H86 O3 N1	B	22.4487
POS	Cer(d18:1_25:1)+H	Cer(d43:2)+H	Cer	662.645	C43 H84 O3 N1	B	22.1153
POS	ChE(18:1)+NH4	ChE(18:1)+NH4	ChE	668.634	C45 H82 O2 N1	B	24.1227
POS	ChE(18:2)+NH4	ChE(18:2)+NH4	ChE	666.618	C45 H80 O2 N1	B	23.7463
POS	ChE(20:3)+NH4	ChE(20:3)+NH4	ChE	692.634	C47 H82 O2 N1	B	23.7897
POS	ChE(20:4)+NH4	ChE(20:4)+NH4	ChE	690.618	C47 H80 O2 N1	B	23.5777
POS	DG(16:0_16:0)+NH4	DG(32:0)+NH4	DG	586.541	C35 H72 O5 N1	A	21.5343
POS	DG(15:0_18:1D7)+NH4	DG(33:1D7)+NH4	DG	605.584	C36 H65 O5 D7 N1	B	21.1813
POS	DG(18:0_16:0)+NH4	DG(34:0)+NH4	DG	614.572	C37 H76 O5 N1	B	22.0063
POS	DG(18:0_16:0)+H	DG(34:0)+H	DG	597.545	C37 H73 O5	B	22.006
POS	DG(16:0_18:1)+NH4	DG(34:1)+NH4	DG	612.556	C37 H74 O5 N1	B	21.5303
POS	DG(16:0_18:2)+NH4	DG(34:2)+NH4	DG	610.541	C37 H72 O5 N1	B	20.935
POS	DG(18:0_18:0)+NH4	DG(36:0)+NH4	DG	642.603	C39 H80 O5 N1	A	22.322
POS	DG(18:0_18:0)+H	DG(36:0)+H	DG	625.577	C39 H77 O5	B	22.314
POS	DG(18:0_18:1)+NH4	DG(36:1)+NH4	DG	640.587	C39 H78 O5 N1	B	21.9997
POS	DG(18:1_18:1)+NH4	DG(36:2)+NH4	DG	638.572	C39 H76 O5 N1	B	20.2427
POS	DG(18:1_18:1)+NH4	DG(36:2)+NH4	DG	638.572	C39 H76 O5 N1	A	21.5657
POS	DG(18:1_18:2)+NH4	DG(36:3)+NH4	DG	636.556	C39 H74 O5 N1	B	20.945
POS	DG(16:0_20:4)+NH4	DG(36:4)+NH4	DG	634.541	C39 H72 O5 N1	B	20.6533
POS	DG(18:0_20:0)+NH4	DG(38:0)+NH4	DG	670.634	C41 H84 O5 N1	B	22.553
POS	DG(18:0_20:4)+NH4	DG(38:4)+NH4	DG	662.572	C41 H76 O5 N1	A	21.5023
POS	DG(18:0_22:6)+NH4	DG(40:6)+NH4	DG	686.572	C43 H76 O5 N1	B	21.285
POS	Hex1Cer(d18:1_22:0)+H	Hex1Cer(d40:1)+H	Hex1Cer	784.666	C46 H90 O8 N1	A	21.6277
POS	Hex1Cer(d18:1_23:0)+H	Hex1Cer(d41:1)+H	Hex1Cer	798.682	C47 H92 O8 N1	A	21.83
POS	Hex1Cer(d18:1_24:1)+H	Hex1Cer(d42:2)+H	Hex1Cer	810.682	C48 H92 O8 N1	A	21.4873
POS	Hex2Cer(d18:1_16:0)+H	Hex2Cer(d34:1)+H	Hex2Cer	862.625	C46 H88 O13 N1	A	14.251
POS	Hex2Cer(d18:1_24:1)+H	Hex2Cer(d42:2)+H	Hex2Cer	972.735	C54 H102 O13 N1	A	21.216
POS	LPC(15:0)+H	LPC(15:0)+H	LPC	482.324	C23 H49 O7 N1 P1	B	4.98967
POS	LPC(15:0)+H	LPC(15:0)+H	LPC	482.324	C23 H49 O7 N1 P1	B	5.48567
POS	LPC(16:0)+H	LPC(16:0)+H	LPC	496.34	C24 H51 O7 N1 P1	B	6.244
POS	LPC(16:0)+H	LPC(16:0)+H	LPC	496.34	C24 H51 O7 N1 P1	B	6.71433
POS	LPC(16:0)+H	LPC(16:0)+H	LPC	496.34	C24 H51 O7 N1 P1	B	7.03033
POS	LPC(16:1)+H	LPC(16:1)+H	LPC	494.324	C24 H49 O7 N1 P1	B	4.794
POS	LPC(17:0)+H	LPC(17:0)+H	LPC	510.355	C25 H53 O7 N1 P1	B	7.51133
POS	LPC(17:1)+H	LPC(17:1)+H	LPC	508.34	C25 H51 O7 N1 P1	B	5.99467
POS	LPC(18:0)+H	LPC(18:0)+H	LPC	524.371	C26 H55 O7 N1 P1	B	8.54433
POS	LPC(18:0)+Na	LPC(18:0)+Na	LPC	546.353	C26 H54 O7 N1 P1 Na1	B	8.54067
POS	LPC(18:1)+H	LPC(18:1)+H	LPC	522.355	C26 H53 O7 N1 P1	B	6.686
POS	LPC(18:1)+H	LPC(18:1)+H	LPC	522.355	C26 H53 O7 N1 P1	B	7.08833
POS	LPC(18:1)+H	LPC(18:1)+H	LPC	522.355	C26 H53 O7 N1 P1	B	7.291
POS	LPC(18:1D7)+H	LPC(18:1D7)+H	LPC	529.399	C26 H46 O7 N1 P1 D7	B	7.04667
POS	LPC(18:2)+H	LPC(18:2)+H	LPC	520.34	C26 H51 O7 N1 P1	B	5.00933
POS	LPC(18:2)+H	LPC(18:2)+H	LPC	520.34	C26 H51 O7 N1 P1	B	5.43933
POS	LPC(18:2)+H	LPC(18:2)+H	LPC	520.34	C26 H51 O7 N1 P1	B	5.90733
POS	LPC(20:2)+H	LPC(20:2)+H	LPC	548.371	C28 H55 O7 N1 P1	B	7.509
POS	LPC(20:3)+H	LPC(20:3)+H	LPC	546.355	C28 H53 O7 N1 P1	B	5.93833
POS	LPC(20:3)+H	LPC(20:3)+H	LPC	546.355	C28 H53 O7 N1 P1	B	6.254
POS	LPC(20:4)+H	LPC(20:4)+H	LPC	544.34	C28 H51 O7 N1 P1	B	4.86667
POS	LPC(20:4)+H	LPC(20:4)+H	LPC	544.34	C28 H51 O7 N1 P1	B	5.23333
POS	LPC(20:4)+H	LPC(20:4)+H	LPC	544.34	C28 H51 O7 N1 P1	B	5.54333
POS	LPC(20:4)+H	LPC(20:4)+H	LPC	544.34	C28 H51 O7 N1 P1	B	7.72567
POS	LPC(20:4)+H	LPC(20:4)+H	LPC	544.34	C28 H51 O7 N1 P1	B	9.95133
POS	LPC(20:5)+H	LPC(20:5)+H	LPC	542.324	C28 H49 O7 N1 P1	B	4.073
POS	LPC(22:5)+H	LPC(22:5)+H	LPC	570.355	C30 H53 O7 N1 P1	B	5.62567
POS	LPC(22:5)+H	LPC(22:5)+H	LPC	570.355	C30 H53 O7 N1 P1	B	6.349
POS	LPC(22:6)+H	LPC(22:6)+H	LPC	568.34	C30 H51 O7 N1 P1	B	4.599
POS	LPC(22:6)+H	LPC(22:6)+H	LPC	568.34	C30 H51 O7 N1 P1	B	4.91467
POS	PC(16:0_18:1)+Na	PC(34:1)+Na	PC	782.567	C42 H82 O8 N1 P1 Na1	B	17.5037
POS	PC(34:1)+H	PC(34:1)+H	PC	760.585	C42 H83 O8 N1 P1	C	17.5813
POS	PC(16:0_18:2)+Na	PC(34:2)+Na	PC	780.551	C42 H80 O8 N1 P1 Na1	B	15.0643
POS	PC(34:2)+H	PC(34:2)+H	PC	758.569	C42 H81 O8 N1 P1	C	15.1297
POS	PC(18:0_18:1)+Na	PC(36:1)+Na	PC	810.598	C44 H86 O8 N1 P1 Na1	B	20.647
POS	PC(18:0_18:2)+Na	PC(36:2)+Na	PC	808.583	C44 H84 O8 N1 P1 Na1	B	18.356
POS	PC(16:0_20:4)+Na	PC(36:4)+Na	PC	804.551	C44 H80 O8 N1 P1 Na1	B	14.6637
POS	PC(36:4)+H	PC(36:4)+H	PC	782.569	C44 H81 O8 N1 P1	C	14.672
POS	PC(20:4e_16:0)+H	PC(36:4e)+H	PC	768.59	C44 H83 O7 N1 P1	B	16.5827
POS	PC(18:0_20:4)+Na	PC(38:4)+Na	PC	832.583	C46 H84 O8 N1 P1 Na1	B	17.6853
POS	PC(38:4)+H	PC(38:4)+H	PC	810.601	C46 H85 O8 N1 P1	C	17.6143
POS	PC(16:0_22:6)+Na	PC(38:6)+Na	PC	828.551	C46 H80 O8 N1 P1 Na1	A	14.0177
POS	PC(38:6)+H	PC(38:6)+H	PC	806.569	C46 H81 O8 N1 P1	C	14.0047
POS	PC(40:4)+H	PC(40:4)+H	PC	838.632	C48 H89 O8 N1 P1	C	20.6417
POS	PC(22:3_18:2)+H	PC(40:5)+H	PC	836.616	C48 H87 O8 N1 P1	B	17.6647
POS	PE(18:1p_18:2)+H	PE(36:3p)+H	PE	726.543	C41 H77 O7 N1 P1	A	17.6739
POS	PE(18:2e_18:2)+H	PE(36:4e)+H	PE	726.543	C41 H77 O7 N1 P1	B	21.6012
POS	PE(18:0_20:4)+H	PE(38:4)+H	PE	768.554	C43 H79 O8 N1 P1	B	22.4161
POS	PE(18:1p_20:4)+H	PE(38:5p)+H	PE	750.543	C43 H77 O7 N1 P1	A	6.95267
POS	PE(18:1p_20:4)+H	PE(38:5p)+H	PE	750.543	C43 H77 O7 N1 P1	A	10.4972
POS	PE(18:0p_20:4)+H	PE(38:4p)+H	PE	752.559	C43 H79 O7 N1 P1	A	11.9693
POS	SM(d30:1)+H	SM(d30:1)+H	SM	647.512	C35 H72 O6 N2 P1	C	10.9343
POS	SM(d32:0)+H	SM(d32:0)+H	SM	677.559	C37 H78 O6 N2 P1	C	13.168
POS	SM(d32:1)+H	SM(d32:1)+H	SM	675.544	C37 H76 O6 N2 P1	C	12.4307
POS	SM(d32:2)+H	SM(d32:2)+H	SM	673.528	C37 H74 O6 N2 P1	C	11.051
POS	SM(d33:1)+H	SM(d33:1)+H	SM	689.559	C38 H78 O6 N2 P1	C	13.3823
POS	SM(d34:0)+H	SM(d34:0)+H	SM	705.591	C39 H82 O6 N2 P1	C	15.5593
POS	SM(d34:1)+H	SM(d34:1)+H	SM	703.575	C39 H80 O6 N2 P1	C	14.4843
POS	SM(d34:1)+H	SM(d34:1)+H	SM	703.575	C39 H80 O6 N2 P1	C	14.855
POS	SM(d34:2)+H	SM(d34:2)+H	SM	701.559	C39 H78 O6 N2 P1	C	12.6017
POS	SM(d35:1)+H	SM(d35:1)+H	SM	717.591	C40 H82 O6 N2 P1	C	15.8733
POS	SM(d36:1)+H	SM(d36:1)+H	SM	731.606	C41 H84 O6 N2 P1	C	17.5137
POS	SM(d36:2)+H	SM(d36:2)+H	SM	729.591	C41 H82 O6 N2 P1	C	14.7617
POS	SM(d36:2)+H	SM(d36:2)+H	SM	729.591	C41 H82 O6 N2 P1	C	14.8813
POS	SM(d36:2D9)+H	SM(d36:2D9)+H	SM	738.647	C41 H73 O6 N2 P1 D9	C	14.6067
POS	SM(d36:5)+H	SM(d36:5)+H	SM	723.544	C41 H76 O6 N2 P1	C	12.5867
POS	SM(d37:2)+H	SM(d37:2)+H	SM	743.606	C42 H84 O6 N2 P1	C	16.333
POS	SM(d38:1)+H	SM(d38:1)+H	SM	759.637	C43 H88 O6 N2 P1	C	20.629
POS	SM(d38:1)+H	SM(d38:1)+H	SM	759.637	C43 H88 O6 N2 P1	C	20.8613
POS	SM(d38:2)+H	SM(d38:2)+H	SM	757.622	C43 H86 O6 N2 P1	C	17.8357
POS	SM(d38:4)+H	SM(d38:4)+H	SM	753.591	C43 H82 O6 N2 P1	C	15.9853
POS	SM(d39:1)+H	SM(d39:1)+H	SM	773.653	C44 H90 O6 N2 P1	C	21.1753
POS	SM(d18:1_22:0)+Na	SM(d40:1)+Na	SM	809.651	C45 H91 O6 N2 P1 Na1	B	21.479
POS	SM(d40:1)+H	SM(d40:1)+H	SM	787.669	C45 H92 O6 N2 P1	C	21.5037
POS	SM(d40:1)+H	SM(d40:1)+H	SM	787.669	C45 H92 O6 N2 P1	C	21.6607
POS	SM(d40:2)+H	SM(d40:2)+H	SM	785.653	C45 H90 O6 N2 P1	C	20.7173
POS	SM(d40:3)+H	SM(d40:3)+H	SM	783.637	C45 H88 O6 N2 P1	C	17.5297
POS	SM(d40:4)+H	SM(d40:4)+H	SM	781.622	C45 H86 O6 N2 P1	C	20.622
POS	SM(d41:1)+H	SM(d41:1)+H	SM	801.684	C46 H94 O6 N2 P1	C	21.785
POS	SM(d41:1)+H	SM(d41:1)+H	SM	801.684	C46 H94 O6 N2 P1	C	22.3973
POS	SM(d41:2)+H	SM(d41:2)+H	SM	799.669	C46 H92 O6 N2 P1	C	21.0873
POS	SM(d41:2)+H	SM(d41:2)+H	SM	799.669	C46 H92 O6 N2 P1	C	21.217
POS	SM(d41:3)+H	SM(d41:3)+H	SM	797.653	C46 H90 O6 N2 P1	C	16.166
POS	SM(d42:1)+H	SM(d42:1)+H	SM	815.7	C47 H96 O6 N2 P1	C	22.0173
POS	SM(d42:1)+H	SM(d42:1)+H	SM	815.7	C47 H96 O6 N2 P1	C	22.3637
POS	SM(d18:1_24:1)+H	SM(d42:2)+H	SM	813.684	C47 H94 O6 N2 P1	C	21.372
POS	SM(d18:1_24:1)+Na	SM(d42:2)+Na	SM	835.666	C47 H93 O6 N2 P1 Na1	B	21.3743
POS	SM(d18:1_24:1)+H	SM(d42:2)+H	SM	813.684	C47 H94 O6 N2 P1	B	21.9207
POS	SM(d42:3)+H	SM(d42:3)+H	SM	811.669	C47 H92 O6 N2 P1	C	20.5413
POS	SM(d42:3)+H	SM(d42:3)+H	SM	811.669	C47 H92 O6 N2 P1	C	21.5057
POS	SM(d42:4)+H	SM(d42:4)+H	SM	809.653	C47 H90 O6 N2 P1	C	17.7467
POS	SM(d42:4)+H	SM(d42:4)+H	SM	809.653	C47 H90 O6 N2 P1	C	18.349
POS	SM(d42:5)+H	SM(d42:5)+H	SM	807.637	C47 H88 O6 N2 P1	C	15.8123
POS	SM(d43:1)+H	SM(d43:1)+H	SM	829.716	C48 H98 O6 N2 P1	C	22.2177
POS	SM(d43:2)+H	SM(d43:2)+H	SM	827.7	C48 H96 O6 N2 P1	C	21.5553
POS	SM(d43:3)+H	SM(d43:3)+H	SM	825.684	C48 H94 O6 N2 P1	C	21.1457
POS	SM(d44:2)+H	SM(d44:2)+H	SM	841.716	C49 H98 O6 N2 P1	C	22.001
POS	SM(d44:5)+H	SM(d44:5)+H	SM	835.669	C49 H92 O6 N2 P1	C	21.3743
POS	SM(d44:6)+H	SM(d44:6)+H	SM	833.653	C49 H90 O6 N2 P1	C	20.539
POS	SM(t32:1)+H	SM(t32:1)+H	SM	691.538	C37 H76 O7 N2 P1	C	11.6373
POS	SM(t34:1)+H	SM(t34:1)+H	SM	719.57	C39 H80 O7 N2 P1	C	13.395
POS	SM(t36:1)+H	SM(t36:1)+H	SM	747.601	C41 H84 O7 N2 P1	C	16.1673
POS	SM(t38:1)+H	SM(t38:1)+H	SM	775.632	C43 H88 O7 N2 P1	C	19.648
POS	SM(t38:2)+H	SM(t38:2)+H	SM	773.617	C43 H86 O7 N2 P1	C	16.1847
POS	SM(t40:1)+H	SM(t40:1)+H	SM	803.664	C45 H92 O7 N2 P1	C	21.154
POS	SM(t40:2)+H	SM(t40:2)+H	SM	801.648	C45 H90 O7 N2 P1	C	13.9513
POS	SM(t40:3)+H	SM(t40:3)+H	SM	799.632	C45 H88 O7 N2 P1	C	12.202
POS	SM(t40:4)+H	SM(t40:4)+H	SM	797.617	C45 H86 O7 N2 P1	C	16.1683
POS	SM(t41:1)+H	SM(t41:1)+H	SM	817.679	C46 H94 O7 N2 P1	C	21.488
POS	SM(t41:2)+H	SM(t41:2)+H	SM	815.664	C46 H92 O7 N2 P1	C	20.7377
POS	SM(t42:1)+H	SM(t42:1)+H	SM	831.695	C47 H96 O7 N2 P1	C	21.7643
POS	SM(t42:2)+H	SM(t42:2)+H	SM	829.679	C47 H94 O7 N2 P1	C	14.6433
POS	SM(t18:1_24:1)+H	SM(t42:2)+H	SM	829.679	C47 H94 O7 N2 P1	B	21.001
POS	SM(t42:3)+H	SM(t42:3)+H	SM	827.664	C47 H92 O7 N2 P1	C	12.6427
POS	SM(t42:3)+H	SM(t42:3)+H	SM	827.664	C47 H92 O7 N2 P1	C	13.1437
POS	SM(t42:3)+H	SM(t42:3)+H	SM	827.664	C47 H92 O7 N2 P1	C	13.5327
POS	TG(6:0_10:3_10:4)+NH4	TG(26:7)+NH4	TG	502.316	C29 H44 O6 N1	B	7.724
POS	TG(16:0_6:0_12:0)+NH4	TG(34:0)+NH4	TG	628.551	C37 H74 O6 N1	B	16.718
POS	TG(16:0_6:0_12:1)+NH4	TG(34:1)+NH4	TG	626.535	C37 H72 O6 N1	B	15.115
POS	TG(4:0_16:0_16:0)+NH4	TG(36:0)+NH4	TG	656.582	C39 H78 O6 N1	A	22.2117
POS	TG(4:0_14:1_18:2)+NH4	TG(36:3)+NH4	TG	650.535	C39 H72 O6 N1	B	13.035
POS	TG(16:0_8:0_14:0)+NH4	TG(38:0)+NH4	TG	684.614	C41 H82 O6 N1	A	22.3897
POS	TG(4:0_16:0_18:1)+NH4	TG(38:1)+NH4	TG	682.598	C41 H80 O6 N1	A	22.1843
POS	TG(16:0_12:0_14:0)+NH4	TG(42:0)+NH4	TG	740.676	C45 H90 O6 N1	A	22.847
POS	TG(16:0_14:0_14:0)+NH4	TG(44:0)+NH4	TG	768.708	C47 H94 O6 N1	A	22.9797
POS	TG(16:0_12:0_16:1)+NH4	TG(44:1)+NH4	TG	766.692	C47 H92 O6 N1	A	22.7433
POS	TG(16:0_10:0_18:2)+NH4	TG(44:2)+NH4	TG	764.676	C47 H90 O6 N1	A	22.587
POS	TG(16:0_10:1_18:2)+NH4	TG(44:3)+NH4	TG	762.661	C47 H88 O6 N1	A	22.4407
POS	TG(15:0_14:0_16:0)+NH4	TG(45:0)+NH4	TG	782.723	C48 H96 O6 N1	A	23.1793
POS	TG(15:0_14:0_16:1)+NH4	TG(45:1)+NH4	TG	780.708	C48 H94 O6 N1	A	22.9303
POS	TG(16:0_14:0_16:0)+NH4	TG(46:0)+NH4	TG	796.739	C49 H98 O6 N1	A	23.3233
POS	TG(16:0_14:0_16:1)+NH4	TG(46:1)+NH4	TG	794.723	C49 H96 O6 N1	A	23.0483
POS	TG(16:0_12:0_18:2)+NH4	TG(46:2)+NH4	TG	792.708	C49 H94 O6 N1	A	22.832
POS	TG(15:0_16:0_16:0)+NH4	TG(47:0)+NH4	TG	810.755	C50 H100 O6 N1	A	23.4243
POS	TG(15:0_14:0_18:1)+NH4	TG(47:1)+NH4	TG	808.739	C50 H98 O6 N1	A	23.157
POS	TG(16:1_14:0_17:1)+NH4	TG(47:2)+NH4	TG	806.723	C50 H96 O6 N1	A	22.93
POS	TG(16:0_16:0_16:0)+NH4	TG(48:0)+NH4	TG	824.77	C51 H102 O6 N1	A	23.581
POS	TG(16:0_16:0_16:1)+NH4	TG(48:1)+NH4	TG	822.755	C51 H100 O6 N1	A	23.2903
POS	TG(15:0_18:1D7_15:0)+NH4	TG(48:1D7)+NH4	TG	829.798	C51 H93 O6 D7 N1	A	23.2683
POS	TG(16:1_14:0_18:1)+NH4	TG(48:2)+NH4	TG	820.739	C51 H98 O6 N1	A	23.048
POS	TG(16:0_14:0_18:3)+NH4	TG(48:3)+NH4	TG	818.723	C51 H96 O6 N1	A	22.8377
POS	TG(12:0_18:2_18:2)+NH4	TG(48:4)+NH4	TG	816.708	C51 H94 O6 N1	A	22.6377
POS	TG(16:0_16:0_17:0)+NH4	TG(49:0)+NH4	TG	838.786	C52 H104 O6 N1	A	23.6357
POS	TG(15:0_16:0_18:1)+NH4	TG(49:1)+NH4	TG	836.77	C52 H102 O6 N1	A	23.4007
POS	TG(15:0_16:0_18:2)+NH4	TG(49:2)+NH4	TG	834.755	C52 H100 O6 N1	A	23.1513
POS	TG(15:0_16:1_18:2)+NH4	TG(49:3)+NH4	TG	832.739	C52 H98 O6 N1	A	22.9273
POS	TG(18:0_16:0_16:0)+NH4	TG(50:0)+NH4	TG	852.801	C53 H106 O6 N1	A	23.8617
POS	TG(18:0_16:0_16:0)+Na	TG(50:0)+Na	TG	857.757	C53 H102 O6 Na1	B	23.751
POS	TG(16:0e_16:0_18:0)+NH4	TG(50:0e)+NH4	TG	838.822	C53 H108 O5 N1	B	24.4103
POS	TG(16:0_16:0_18:1)+NH4	TG(50:1)+NH4	TG	850.786	C53 H104 O6 N1	A	23.54
POS	TG(16:0_16:0_18:1)+NH4	TG(50:1)+NH4	TG	850.786	C53 H104 O6 N1	A	23.7767
POS	TG(16:0_16:0_18:2)+NH4	TG(50:2)+NH4	TG	848.77	C53 H102 O6 N1	A	23.2763
POS	TG(16:0_16:1_18:1)+NH4	TG(50:2)+NH4	TG	848.77	C53 H102 O6 N1	A	23.6993
POS	TG(16:0_16:1_18:2)+NH4	TG(50:3)+NH4	TG	846.755	C53 H100 O6 N1	A	23.0393
POS	TG(16:1_16:1_18:2)+NH4	TG(50:4)+NH4	TG	844.739	C53 H98 O6 N1	A	22.8437
POS	TG(14:0_18:2_18:3)+NH4	TG(50:5)+NH4	TG	842.723	C53 H96 O6 N1	A	22.6813
POS	TG(18:3_14:1_18:2)+NH4	TG(50:6)+NH4	TG	840.708	C53 H94 O6 N1	A	22.549
POS	TG(18:0_16:0_17:0)+NH4	TG(51:0)+NH4	TG	866.817	C54 H108 O6 N1	A	23.941
POS	TG(16:0_17:0_18:1)+NH4	TG(51:1)+NH4	TG	864.801	C54 H106 O6 N1	A	23.662
POS	TG(17:0_17:1_17:1)+NH4	TG(51:2)+NH4	TG	862.786	C54 H104 O6 N1	A	22.839
POS	TG(16:0_17:1_18:1)+NH4	TG(51:2)+NH4	TG	862.786	C54 H104 O6 N1	A	23.377
POS	TG(16:0_17:1_18:1)+NH4	TG(51:2)+NH4	TG	862.786	C54 H104 O6 N1	A	23.6743
POS	TG(15:0_18:1_18:2)+NH4	TG(51:3)+NH4	TG	860.77	C54 H102 O6 N1	A	23.146
POS	TG(15:0_18:2_18:2)+NH4	TG(51:4)+NH4	TG	858.755	C54 H100 O6 N1	A	22.9507
POS	TG(15:0_18:2_18:3)+NH4	TG(51:5)+NH4	TG	856.739	C54 H98 O6 N1	A	22.8227
POS	TG(18:0_16:0_18:0)+NH4	TG(52:0)+NH4	TG	880.833	C55 H110 O6 N1	A	24.1733
POS	TG(18:0_16:0_18:1)+NH4	TG(52:1)+NH4	TG	878.817	C55 H108 O6 N1	A	23.832
POS	TG(18:0e_16:0_18:1)+NH4	TG(52:1e)+NH4	TG	864.838	C55 H110 O5 N1	B	24.348
POS	TG(16:0_18:1_18:1)+NH4	TG(52:2)+NH4	TG	876.801	C55 H106 O6 N1	A	23.4897
POS	TG(16:0_18:1_18:1)+H	TG(52:2)+H	TG	859.775	C55 H103 O6	A	23.4143
POS	TG(16:0_18:1_18:1)+NH4	TG(52:2)+NH4	TG	876.801	C55 H106 O6 N1	A	23.7163
POS	TG(18:1e_16:0_18:1)+NH4	TG(52:2e)+NH4	TG	862.822	C55 H108 O5 N1	B	23.9667
POS	TG(16:0_18:1_18:2)+NH4	TG(52:3)+NH4	TG	874.786	C55 H104 O6 N1	A	23.2663
POS	TG(16:0_18:1_18:2)+NH4	TG(52:3)+NH4	TG	874.786	C55 H104 O6 N1	A	23.475
POS	TG(16:0_18:1_18:2)+NH4	TG(52:3)+NH4	TG	874.786	C55 H104 O6 N1	B	24.872
POS	TG(18:1e_16:0_18:2)+NH4	TG(52:3e)+NH4	TG	860.807	C55 H106 O5 N1	B	23.673
POS	TG(16:1_18:1_18:2)+NH4	TG(52:4)+NH4	TG	872.77	C55 H102 O6 N1	A	23.0513
POS	TG(16:0_18:2_18:2)+NH4	TG(52:4)+NH4	TG	872.77	C55 H102 O6 N1	A	23.4563
POS	TG(16:0_18:2_18:3)+NH4	TG(52:5)+NH4	TG	870.755	C55 H100 O6 N1	A	22.8747
POS	TG(16:0_14:0_22:6)+NH4	TG(52:6)+NH4	TG	868.739	C55 H98 O6 N1	A	22.682
POS	TG(18:4_16:1_18:2)+NH4	TG(52:7)+NH4	TG	866.723	C55 H96 O6 N1	A	22.5867
POS	TG(17:0_17:1_19:0)+NH4	TG(53:1)+NH4	TG	892.833	C56 H110 O6 N1	B	23.2813
POS	TG(18:0_17:0_18:1)+NH4	TG(53:1)+NH4	TG	892.833	C56 H110 O6 N1	A	23.96
POS	TG(19:1_17:0_17:1)+NH4	TG(53:2)+NH4	TG	890.817	C56 H108 O6 N1	B	23.047
POS	TG(17:0_18:1_18:1)+NH4	TG(53:2)+NH4	TG	890.817	C56 H108 O6 N1	A	23.6363
POS	TG(17:0_18:1_18:2)+NH4	TG(53:3)+NH4	TG	888.801	C56 H106 O6 N1	A	23.3773
POS	TG(16:0_17:0_20:4)+NH4	TG(53:4)+NH4	TG	886.786	C56 H104 O6 N1	A	23.1457
POS	TG(18:1_17:1_18:3)+NH4	TG(53:5)+NH4	TG	884.77	C56 H102 O6 N1	A	22.945
POS	TG(18:0_18:0_18:0)+NH4	TG(54:0)+NH4	TG	908.864	C57 H114 O6 N1	A	24.4973
POS	TG(18:0_18:0_18:1)+NH4	TG(54:1)+NH4	TG	906.848	C57 H112 O6 N1	A	24.1143
POS	TG(18:0_18:1_18:1)+NH4	TG(54:2)+NH4	TG	904.833	C57 H110 O6 N1	A	23.8057
POS	TG(18:1e_18:0_18:1)+NH4	TG(54:2e)+NH4	TG	890.854	C57 H112 O5 N1	B	24.2843
POS	TG(18:1_18:1_18:1)+NH4	TG(54:3)+NH4	TG	902.817	C57 H108 O6 N1	A	23.4757
POS	TG(18:1_18:1_18:1)+NH4	TG(54:3)+NH4	TG	902.817	C57 H108 O6 N1	A	23.798
POS	TG(18:0e_18:1_18:2)+NH4	TG(54:3e)+NH4	TG	888.838	C57 H110 O5 N1	B	23.9487
POS	TG(18:0_16:0_20:4)+NH4	TG(54:4)+NH4	TG	900.801	C57 H106 O6 N1	A	23.234
POS	TG(18:1_18:2_18:2)+NH4	TG(54:5)+NH4	TG	898.786	C57 H104 O6 N1	A	23.0263
POS	TG(18:1_18:2_18:2)+NH4	TG(54:5)+NH4	TG	898.786	C57 H104 O6 N1	A	23.0257
POS	TG(18:1_18:2_18:3)+NH4	TG(54:6)+NH4	TG	896.77	C57 H102 O6 N1	A	22.861
POS	TG(16:0_18:2_20:4)+NH4	TG(54:6)+NH4	TG	896.77	C57 H102 O6 N1	B	22.982
POS	TG(18:3_18:2_18:2)+NH4	TG(54:7)+NH4	TG	894.755	C57 H100 O6 N1	A	22.6793
POS	TG(16:0_16:1_22:6)+NH4	TG(54:7)+NH4	TG	894.755	C57 H100 O6 N1	A	22.984
POS	TG(18:3_18:2_18:3)+NH4	TG(54:8)+NH4	TG	892.739	C57 H98 O6 N1	A	22.6117
POS	TG(16:0_18:1_21:0)+NH4	TG(55:1)+NH4	TG	920.864	C58 H114 O6 N1	A	24.2653
POS	TG(19:1_18:0_18:1)+NH4	TG(55:2)+NH4	TG	918.848	C58 H112 O6 N1	A	23.9053
POS	TG(19:1_18:1_18:1)+NH4	TG(55:3)+NH4	TG	916.833	C58 H110 O6 N1	B	23.041
POS	TG(19:1_18:1_18:1)+NH4	TG(55:3)+NH4	TG	916.833	C58 H110 O6 N1	A	23.6353
POS	TG(19:1_18:1_18:2)+NH4	TG(55:4)+NH4	TG	914.817	C58 H108 O6 N1	A	23.26
POS	TG(17:0_18:1_20:4)+NH4	TG(55:5)+NH4	TG	912.801	C58 H106 O6 N1	A	23.1907
POS	TG(18:0_18:0_20:0)+NH4	TG(56:0)+NH4	TG	936.895	C59 H118 O6 N1	A	24.8397
POS	TG(16:0_18:1_22:0)+NH4	TG(56:1)+NH4	TG	934.88	C59 H116 O6 N1	A	24.4307
POS	TG(20:0_18:1_18:1)+NH4	TG(56:2)+NH4	TG	932.864	C59 H114 O6 N1	A	24.0367
POS	TG(20:1_18:1_18:1)+NH4	TG(56:3)+NH4	TG	930.848	C59 H112 O6 N1	A	23.684
POS	TG(18:0_18:1_20:3)+NH4	TG(56:4)+NH4	TG	928.833	C59 H110 O6 N1	A	23.441
POS	TG(16:0_18:1_22:4)+NH4	TG(56:5)+NH4	TG	926.817	C59 H108 O6 N1	A	23.4243
POS	TG(18:1_18:1_20:4)+NH4	TG(56:6)+NH4	TG	924.801	C59 H106 O6 N1	A	23.1603
POS	TG(18:1_18:2_20:4)+NH4	TG(56:7)+NH4	TG	922.786	C59 H104 O6 N1	A	22.9553
POS	TG(18:2_18:2_20:4)+NH4	TG(56:8)+NH4	TG	920.77	C59 H102 O6 N1	A	22.872
POS	TG(18:3_18:2_20:4)+NH4	TG(56:9)+NH4	TG	918.755	C59 H100 O6 N1	A	22.7503
POS	TG(16:0_18:1_23:0)+NH4	TG(57:1)+NH4	TG	948.895	C60 H118 O6 N1	B	24.5897
POS	TG(16:0_18:1_23:1)+NH4	TG(57:2)+NH4	TG	946.88	C60 H116 O6 N1	A	23.8897
POS	TG(18:0_18:0_22:0)+NH4	TG(58:0)+NH4	TG	964.927	C61 H122 O6 N1	A	25.2427
POS	TG(16:0_18:1_24:0)+NH4	TG(58:1)+NH4	TG	962.911	C61 H120 O6 N1	A	24.7667
POS	TG(18:2_20:4_20:4)+NH4	TG(58:10)+NH4	TG	944.77	C61 H102 O6 N1	A	22.688
POS	TG(20:5_18:2_20:4)+NH4	TG(58:11)+NH4	TG	942.755	C61 H100 O6 N1	A	22.6397
POS	TG(18:1_18:1_22:0)+NH4	TG(58:2)+NH4	TG	960.895	C61 H118 O6 N1	A	24.3797
POS	TG(18:1_18:1_22:1)+NH4	TG(58:3)+NH4	TG	958.88	C61 H116 O6 N1	A	24.035
POS	TG(22:0_18:2_18:2)+NH4	TG(58:4)+NH4	TG	956.864	C61 H114 O6 N1	A	23.7767
POS	TG(18:0_18:1_22:4)+NH4	TG(58:5)+NH4	TG	954.848	C61 H112 O6 N1	A	23.4043
POS	TG(18:1_18:1_22:4)+NH4	TG(58:6)+NH4	TG	952.833	C61 H110 O6 N1	A	23.373
POS	TG(18:0_18:1_22:6)+NH4	TG(58:7)+NH4	TG	950.817	C61 H108 O6 N1	A	23.1477
POS	TG(18:1_18:1_22:6)+NH4	TG(58:8)+NH4	TG	948.801	C61 H106 O6 N1	A	23.0603
POS	TG(18:1_18:2_22:6)+NH4	TG(58:9)+NH4	TG	946.786	C61 H104 O6 N1	A	22.8713
POS	TG(18:1_18:1_23:0)+NH4	TG(59:2)+NH4	TG	974.911	C62 H120 O6 N1	A	24.548
POS	TG(18:0_18:1_24:0)+NH4	TG(60:1)+NH4	TG	990.942	C63 H124 O6 N1	A	25.155
POS	TG(18:1_20:4_22:6)+NH4	TG(60:11)+NH4	TG	970.786	C63 H104 O6 N1	A	22.7797
POS	TG(18:2_20:4_22:6)+NH4	TG(60:12)+NH4	TG	968.77	C63 H102 O6 N1	B	22.7177

## Sheet: Table S4
Table S4a. Oxylipins chromatography gradient
Time (min)	Percent A: 10mM Ammonium acetate in water	Percent B: 10mM Ammonium acetate in Acetonitrile
0	90	10
0.5	90	10
1	50	50
2	50	50
2.1	25	75
5	25	75
7	15	85
12	15	85
12.1	0	100
14	0	100
15	90	10
16	90	10
Table S4b. Endocannabinoids chromatography gradient
Time (min)	Percent A: 10mM Ammonium acetate in water	Percent B: 10mM Ammonium acetate in Acetonitrile
0	90	10
0.5	90	10
1	50	50
2	50	50
2.1	15	85
5	15	85
7	15	85
12	15	85
12.1	90	10

## Sheet: Table S5
Table S5. Targeted mass spectrometry instrumental parameters
	Negative polarity	Positive polarity
Curtain gas	20	20
Collision Gas	Low	Low
IonSpray Voltage	-4500	5000
Temperature	650	650
Ion Source Gas 1	60	55
Ion Source Gas 2	50	60
Declustering Potential	-200	90
Entrance Potential	-10	10
Collision Energy	-40	47
Collision Cell Exit Potential	-11	18

## Sheet: Table S6
Table S6. Oxylipins transition list
LIPID	Q1 MASS	Q3 MASS
9,10 DIHOME	313.2	201.0
PGE E2	351.2	315.1
20- HETE	319.2	289.2
9-HETE	319.2	167.2
14,15 DHET	337.2	207.0
5 HETE	319.2	115.1
12 R-HETE	319.2	179.1
11,12-DHET	337.2	167.1
8,9-DHET	337.2	127.2
5,6 EET	319.2	191.1
5,6-DHET	337.2	71.0
TXB2	369.2	169.1
12(13)-EPOME	295.2	195.1
13 HODE	295.2	195.1
PGF2A	353.2	193.3
14(15)-EET / 15-HETE	319.2	219.0
LTB4	335.2	195.1
8(9)-EET	319.2	69.2
11(12)-EET	319.2	167.1
PGE2 Ethanolamide (PGE2-EA)_271.3	396.5	271.3
Oleoyl Ethanolamide (OEA)	326.4	62.1
Palmitoyl Ethanolamide	300.4	62.1
ARA-Ethanolamide (AEA)	348.4	62.1
Docosahexaenoyl Ethanolamide (DHEA)	372.4	62.1
Linoleoyl Ethanolamide (LEA)	324.4	62.1
Stearoyl Ethanolamide (ceramid)	328.4	62.1
oxy-Arachidonoyl Ethanolamide (oxy-AEA)	364	76
2-Arachidonoyl Glycerol (2AG) trans1	379.4	135
Docosatetraenoyl Ethanolamide (DEA)	376.59	62.1
alpha-linolenoyl ethanolamide(ALEA)	322.4	62.1
oleamide	282.5	247.4
dihomo-gamma-linolenoyl ethanolamide	350.4	62.1
docosanoyl ethanolamide	384.5	62.1

## Sheet: Table S7
Table S7. Baseline and Week 8 Dietary Fat Intake from a sub-sample of 20 participants*
	Intervention (n=10)			Control (n=10)
Variable	Baseline	Week 8	p-value	Baseline	Week 8	p-value
Total Energy Intake, kcal	1,423 (907, 1,893)	1,526 (1,286, 1,748)	0.236	1,624 (1,291, 1,831)	1,509 (1,065, 1,747)	0.249
Total Fat Intake (g)	43 (32, 79)	63 (46, 69)	0.246	55 (43, 64)	51 (36, 61)	0.662
% kcal from fat	0.31 (0.27, 0.36)	0.34 (0.30, 0.37)	0.589	0.30 (0.28, 0.34)	0.30 (0.27, 0.36)	0.357
Total Cholesterol intake (g)	258 (185, 319)	289 (266, 412)	0.091	155 (150, 186)	262 (213, 316)	0.017
Total SFA intake (g)	19 (14, 31)	22 (20, 26)	0.385	16 (14, 23)	17 (13, 22)	0.896
% kcal from SFA	0.130 (0.107, 0.151)	0.130 (0.118, 0.133)	0.613	0.09 (0.09, 0.11)	0.11 (0.10, 0.13)	0.144
SFA 6:0 (caproic acid)	0.37 (0.25, 0.43)	0.41 (0.22, 0.58)	0.56	0.22 (0.09, 0.30)	0.25 (0.14, 0.32)	0.299
SFA 8:0 (caprylic acid)	0.25 (0.15, 0.32)	0.24 (0.19, 0.37)	0.896	0.14 (0.05, 0.22)	0.14 (0.09, 0.20)	0.666
SFA 10:0 (capric acid)	0.50 (0.35, 0.69)	0.58 (0.42, 0.64)	0.753	0.33 (0.15, 0.50)	0.36 (0.22, 0.49)	0.564
SFA 12:0 (lauric acid)	0.55 (0.39, 1.16)	0.66 (0.34, 0.69)	0.319	0.38 (0.18, 0.54)	0.40 (0.26, 0.54)	0.664
SFA 14:0 (myristic acid)	2.10 (1.36, 2.81)	2.42 (2.24, 2.57)	0.641	1.33 (0.71, 2.21)	1.50 (0.92, 1.95)	0.821
SFA 16:0 (palmitic acid)	9.5 (7.0, 16.3)	12.7 (10.1, 14.2)	0.294	9.7 (7.7, 13.0)	9.4 (7.0, 12.2)	0.982
SFA 17:0 (margaric acid)	0.10 (0.07, 0.11)	0.12 (0.07, 0.21)	0.055	0.07 (0.05, 0.09)	0.09 (0.06, 0.12)	0.254
SFA 18:0 (stearic acid)	3.63 (2.97, 6.97)	5.11 (4.00, 6.29)	0.315	3.89 (3.16, 5.46)	3.87 (3.11, 5.62)	0.811
SFA 20:0 (arachidic acid)	0.08 (0.04, 0.09)	0.08 (0.06, 0.12)	0.618	0.08 (0.07, 0.13)	0.07 (0.05, 0.11)	0.11
SFA 22:0 (behenic acid)	0.03 (0.03, 0.05)	0.04 (0.04, 0.08)	0.213	0.043 (0.034, 0.055)	0.033 (0.018, 0.075)	0.257
Total MUFA intake (g)	15 (10, 26)	20 (13, 28)	0.288	17 (15, 22)	16 (13, 19)	0.788
% kcal from MUFA	0.100 (0.092, 0.126)	0.111 (0.080, 0.128)	0.993	0.10 (0.09, 0.11)	0.10 (0.09, 0.14)	0.474
MUFA 14:1 (myristoleic acid)	0.11 (0.08, 0.14)	0.12 (0.08, 0.27)	0.202	0.09 (0.06, 0.11)	0.08 (0.05, 0.14)	0.716
MUFA 16:1 (palmitoleic acid)	0.78 (0.52, 1.43)	1.04 (1.01, 1.45)	0.353	0.92 (0.58, 1.03)	0.75 (0.64, 0.94)	0.732
MUFA 18:1 (oleic acid)	14 (9, 24)	18 (12, 25)	0.307	16.1 (14.4, 20.0)	14.5 (12.6, 17.3)	0.757
MUFA 20:1 (gadoleic acid)	0.10 (0.07, 0.21)	0.15 (0.11, 0.26)	0.136	0.14 (0.10, 0.21)	0.14 (0.09, 0.14)	0.997
MUFA 22:1 (erucic acid)	0.002 (0.001, 0.005)	0.004 (0.003, 0.005)	0.585	0.0018 (0.0011, 0.0020)	0.0020 (0.0017, 0.0030)	0.734
Total PUFA intake (g)	7.5 (6.3, 13.4)	12.6 (8.4, 14.2)	0.244	12.3 (8.7, 19.1)	9.6 (7.1, 14.1)	0.159
% kcal from PUFA	0.052 (0.040, 0.068)	0.068 (0.060, 0.074)	0.122	0.077 (0.058, 0.087)	0.069 (0.053, 0.082)	0.861
Total Omega-3 intake (g)	0.87 (0.64, 1.45)	0.98 (0.81, 1.16)	0.72	1.13 (0.80, 1.60)	1.06 (0.51, 1.30)	0.228
PUFA 18:3 n-3 (ALA)	0.81 (0.54, 1.32)	0.87 (0.68, 1.03)	0.701	1.09 (0.75, 1.58)	1.05 (0.46, 1.26)	0.223
PUFA 20:5 n-3 (EPA)	0.012 (0.008, 0.020)	0.011 (0.008, 0.020)	0.27	0.010 (0.006, 0.011)	0.011 (0.007, 0.012)	0.58
PUFA 22:5 n-3 (DPA)	0.016 (0.013, 0.022)	0.025 (0.014, 0.037)	0.074	0.012 (0.011, 0.016)	0.009 (0.008, 0.015)	0.362
PUFA 22:6 n-3 (DHA)	0.03 (0.02, 0.04)	0.03 (0.02, 0.07)	0.785	0.020 (0.013, 0.031)	0.022 (0.020, 0.028)	0.561
Total Omega-6 intake (g)	6.1 (5.0, 11.0)	11.3 (8.2, 12.4)	0.082	10.7 (7.0, 16.5)	8.1 (5.9, 12.0)	0.169
PUFA 18:2 n-6 (LA)	6.0 (4.9, 10.9)	11.1 (8.0, 12.2)	0.087	10.6 (7.0, 16.4)	8.0 (5.8, 11.8)	0.166
PUFA 18:3 n-6 (GLA)	0.009 (0.005, 0.016)	0.010 (0.005, 0.014)	0.852	0.008 (0.003, 0.011)	0.008 (0.006, 0.010)	0.717
PUFA 20:4 n-6 (AA)	0.12 (0.08, 0.13)	0.13 (0.09, 0.18)	0.053	0.103 (0.061, 0.119)	0.100 (0.086, 0.122)	0.368
Total Trans-fat intake (g)	1.66 (1.00, 2.07)	1.61 (1.25, 2.52)	0.917	1.29 (0.83, 2.17)	1.46 (1.01, 1.99)	0.801
TRANS 16:1 (trans-hexadecenoic acid)	0.030 (0.020, 0.035)	0.034 (0.022, 0.037)	0.755	0.045 (0.016, 0.060)	0.027 (0.008, 0.046)	0.203
TRANS 18:1 (trans-octadecenoic acid)	1.28 (0.77, 1.66)	1.33 (0.80, 2.10)	0.96	0.93 (0.64, 1.73)	1.15 (0.80, 1.60)	0.712
TRANS 18:2 (trans-octadecadienoic acid)	0.25 (0.20, 0.35)	0.28 (0.21, 0.34)	0.663	0.25 (0.19, 0.31)	0.23 (0.18, 0.30)	0.567
*A sub-sample of 20 participants from the Emory University study site were included in the dietary fat analysis (intervention group: n=10, control group: n=10). P-values were calculated using paired t-tests.
Significant p-values of <0.05 are indicated in bold.

## Sheet: Table S8
Table S8. Differential expression analysis results
Lipid Name	Con_Week_8/Con_Baseline		Diet_Week_8/Diet_Baseline
	logFC	P Value	logFC	P Value
AcCa(10:0)+H	0.270413	0.243108	0.250287	0.279693
PC(16:0_18:1)+Na	0.620356	0.0387382	0.621615	0.0383544
PC(34:1)+H	-0.0719589	0.65704	-0.178986	0.270896
PC(16:0_18:2)+Na	0.730896	0.0182312	0.538354	0.0797308
PC(34:2)+H	-0.0908229	0.561265	-0.13896	0.374716
PC(18:0_18:1)+Na	-0.000224136	0.998883	-0.496795	0.00253848
PC(18:0_18:2)+Na	-0.00366672	0.988287	0.195335	0.435036
PC(16:0_20:4)+Na	-0.0257955	0.901809	0.295713	0.159725
PC(36:4)+H	-0.000113054	0.999499	0.118352	0.511681
PC(20:4e_16:0)+H	0.0716177	0.728083	-0.237052	0.251525
PC(18:0_20:4)+Na	-0.249192	0.242598	0.284849	0.182187
PC(38:4)+H	-0.0709953	0.711848	-0.0390711	0.838871
PC(16:0_22:6)+Na	-0.10066	0.53592	-0.115901	0.476186
PC(38:6)+H	0.0491505	0.778985	0.174043	0.321661
PC(40:4)+H	0.202968	0.28436	-0.0868534	0.645937
PC(22:3_18:2)+H	-0.0723009	0.697872	-0.556616	0.00357202
PE(18:1p_18:2)+H	-0.102543	0.716907	0.247633	0.382134
PE(18:2e_18:2)+H	-0.01135	0.969011	0.326395	0.265703
PE(18:0_20:4)+H	-0.244404	0.327165	-0.332609	0.183452
PE(18:0p_20:4)+H	-0.487206	0.102946	0.22154	0.455514
PE(18:1p_20:4)+H_1	-0.0994757	0.749052	0.474943	0.129222
PE(18:1p_20:4)+H_2	-0.314677	0.285444	0.534746	0.0712928
LPC(16:1)+H	0.315231	0.219354	0.110675	0.665048
LPC(17:0)+H	0.211319	0.325424	0.444826	0.0403849
LPC(17:1)+H	-0.00667651	0.974338	0.0401521	0.84662
LPC(18:0)+H	0.00906662	0.954617	-0.441593	0.0067158
LPC(18:0)+Na	-0.060104	0.728977	-0.229389	0.18819
LPC(20:2)+H	0.267779	0.168414	-0.234209	0.227715
LPC(20:5)+H	0.256348	0.255193	-0.155465	0.489093
LPC(15:0)+H_1	0.288651	0.281947	0.208862	0.435489
LPC(15:0)+H_2	0.206829	0.454155	0.222354	0.42112
LPC(16:0)+H_1	-0.103497	0.566624	-0.113786	0.528781
LPC(16:0)+H_2	-0.0705687	0.670641	-0.263618	0.11466
LPC(16:0)+H_3	-0.126245	0.575558	0.338138	0.135968
LPC(18:1)+H_1	-0.0758568	0.688851	-0.100294	0.596657
LPC(18:1)+H_2	0.0477643	0.812761	-0.135341	0.502623
LPC(18:1)+H_3	-0.278911	0.303544	-0.076017	0.778521
LPC(18:2)+H_1	-0.0549747	0.787889	-0.020752	0.919089
LPC(18:2)+H_2	0.0281334	0.895931	-0.0967809	0.652912
LPC(18:2)+H_3	0.186181	0.460671	0.181858	0.471114
LPC(20:3)+H_1	0.0559213	0.774003	-0.24443	0.211485
LPC(20:3)+H_2	0.131075	0.501457	-0.32975	0.0931514
LPC(20:4)+H_1	-0.0214446	0.918749	0.154502	0.463085
LPC(20:4)+H_2	0.19049	0.401148	0.188704	0.40556
LPC(20:4)+H_3	-0.346924	0.144057	-0.199514	0.398812
LPC(20:4)+H_4	0.422291	0.155914	0.859611	0.00457083
LPC(20:4)+H_5	0.392008	0.0909751	-0.12504	0.586888
LPC(22:5)+H_1	0.1331	0.529202	-0.408605	0.0557914
LPC(22:5)+H_2	0.323745	0.14444	-0.362093	0.103159
LPC(22:6)+H_1	0.173823	0.447843	0.192996	0.399567
LPC(22:6)+H_2	0.256935	0.265005	0.152346	0.507639
Cer(d18:1_16:0)+H	0.099302	0.588057	-0.0631043	0.730552
Cer(d18:1_18:0)+H	0.292647	0.0587994	-0.256119	0.0973271
Cer(d18:1_20:0)+H	0.217709	0.145266	-0.090016	0.544911
Cer(d18:0_22:0)+H	-0.194909	0.449057	0.459697	0.0764678
Cer(d18:1_22:0)+H	-0.00410138	0.978218	-0.0547865	0.715429
Cer(d18:2_22:0)+H	0.0383681	0.800048	0.0408276	0.787533
Cer(d18:1_23:0)+H	-0.100499	0.521916	0.0250053	0.873258
Cer(d18:2_23:0)+H	-0.385386	0.117109	0.485088	0.049525
Cer(d18:0_24:0)+H	0.220305	0.246937	0.124367	0.512199
Cer(d18:1_24:0)+H	-0.144835	0.402647	0.149157	0.388814
Cer(d18:1_24:1)+H	-0.0549654	0.723662	0.127679	0.412246
Cer(d18:1_24:2)+H	-0.000674753	0.996503	-0.0296846	0.847128
Cer(d19:1_24:0)+H	0.0985499	0.741143	0.464817	0.121781
Cer(d18:1_25:1)+H	0.298721	0.125171	0.676839	0.000726511
Hex1Cer(d18:1_22:0)+H	-0.195864	0.339478	0.0100979	0.960615
Hex1Cer(d18:1_23:0)+H	0.20976	0.363989	0.286438	0.216091
Hex1Cer(d18:1_24:1)+H	-0.152207	0.519832	0.0813705	0.73056
Hex2Cer(d18:1_16:0)+H	-0.0653695	0.751727	0.1475	0.475868
Hex2Cer(d18:1_24:1)+H	0.0349597	0.883347	0.171885	0.471324
SM(d30:1)+H	0.329746	0.219032	0.0948334	0.722614
SM(d32:0)+H	0.326769	0.157003	-0.0232842	0.919191
SM(d32:1)+H	0.110325	0.538347	0.017148	0.923722
SM(d32:2)+H	0.0495362	0.774361	-0.29595	0.0894586
SM(d33:1)+H	-0.0314748	0.863716	0.201914	0.272543
SM(d34:0)+H	0.110046	0.569202	-0.201719	0.297865
SM(d34:2)+H	-0.0410481	0.825661	-0.0782611	0.674632
SM(d35:1)+H	0.0364223	0.845785	0.253756	0.177719
SM(d36:1)+H	0.1023	0.591971	-0.107525	0.573228
SM(d36:5)+H	0.0905258	0.626697	-0.0312509	0.866574
SM(d37:2)+H	0.293272	0.218138	0.39384	0.099394
SM(d38:2)+H	-0.10679	0.548851	-0.134142	0.451716
SM(d38:4)+H	-0.025386	0.923504	0.185274	0.484068
SM(d39:1)+H	-0.0594778	0.761005	0.204923	0.29612
SM(d18:1_22:0)+Na	-0.235763	0.32552	0.242903	0.31117
SM(d40:2)+H	-0.129198	0.510234	0.0903682	0.644885
SM(d40:3)+H	-0.0108629	0.967587	0.0424883	0.873728
SM(d40:4)+H	0.0593067	0.764099	-0.0750456	0.704181
SM(d41:3)+H	0.241713	0.21154	0.390294	0.0452441
SM(d18:1_24:1)+Na	-0.0794766	0.72563	-0.140622	0.534959
SM(d42:5)+H	-0.0779091	0.734078	-0.396608	0.0864169
SM(d43:1)+H	0.111121	0.645912	0.608062	0.0135267
SM(d43:2)+H	-0.0612377	0.785541	0.496992	0.0294561
SM(d43:3)+H	0.0512902	0.837108	0.681821	0.00748134
SM(d44:2)+H	0.115467	0.646715	0.925953	0.000400624
SM(d44:5)+H	-0.0794766	0.72563	-0.140622	0.534959
SM(d44:6)+H	0.0861147	0.670728	-0.14121	0.486107
SM(t32:1)+H	0.0379942	0.871697	0.180373	0.44402
SM(t34:1)+H	0.00544405	0.980036	0.125352	0.564888
SM(t36:1)+H	-0.0207468	0.93033	0.564634	0.0192684
SM(t38:1)+H	0.00331434	0.987996	0.00754831	0.972667
SM(t38:2)+H	-0.117489	0.576365	0.719382	0.000927911
SM(t40:1)+H	-0.0892068	0.706206	0.3018	0.204211
SM(t40:2)+H	0.064206	0.755394	-0.0294032	0.886527
SM(t40:3)+H	0.0664564	0.746367	0.0719108	0.726369
SM(t40:4)+H	0.099063	0.648223	0.399796	0.0681597
SM(t41:1)+H	0.0659931	0.758984	0.142523	0.508016
SM(t41:2)+H	0.137408	0.428393	-0.531125	0.00283711
SM(t42:1)+H	-0.0936144	0.677248	0.0576423	0.797667
SM(t42:2)+H	0.170582	0.455082	0.0968942	0.670998
SM(t18:1_24:1)+H	0.158556	0.516346	0.384454	0.117815
SM(d18:1_24:1)+H_1	-0.129025	0.571247	0.137647	0.545863
SM(d18:1_24:1)+H_2	-0.409475	0.118256	0.48342	0.0659195
SM(d34:1)+H_1	0.0294267	0.872699	-0.168824	0.35914
SM(d34:1)+H_2	0.540728	0.0585504	0.153825	0.586798
SM(d36:2)+H_1	-0.0425449	0.821641	-0.0970265	0.607399
SM(d36:2)+H_2	-0.535853	0.0467261	0.418902	0.118314
SM(d38:1)+H_1	0.0592418	0.723114	-0.162312	0.332873
SM(d38:1)+H_2	-0.0211723	0.939334	0.261675	0.348172
SM(d40:1)+H_1	0.0712142	0.723339	0.00519573	0.979387
SM(d40:1)+H_2	-0.0192484	0.932212	0.320122	0.15964
SM(d41:1)+H_1	0.0576289	0.775809	0.0914541	0.651434
SM(d41:1)+H_2	0.382481	0.186907	0.477424	0.100461
SM(d41:2)+H_1	0.171629	0.551657	0.245779	0.394489
SM(d41:2)+H_2	0.154451	0.581966	0.0465015	0.868248
SM(d42:1)+H_1	-0.0864947	0.689487	0.113488	0.600235
SM(d42:1)+H_2	0.281489	0.234649	0.208065	0.378771
SM(d42:3)+H_1	0.0629618	0.752343	-0.147848	0.459312
SM(d42:3)+H_2	0.118196	0.622362	0.0758493	0.75186
SM(d42:4)+H_1	0.253316	0.275247	-0.316209	0.17407
SM(d42:4)+H_2	-0.123511	0.485051	-0.548763	0.00251491
SM(t42:3)+H_1	0.00693787	0.972685	0.0150636	0.940737
SM(t42:3)+H_2	-0.0333551	0.861688	-0.139005	0.468457
SM(t42:3)+H_3	0.0755992	0.698166	0.00359128	0.985296
TG(6:0_10:3_10:4)+NH4	0.0940921	0.711766	0.36905	0.14966
TG(16:0_6:0_12:0)+NH4	0.0772684	0.623213	-0.141571	0.368852
TG(16:0_6:0_12:1)+NH4	-0.03956	0.834388	-0.0345199	0.855233
TG(4:0_16:0_16:0)+NH4	0.0929002	0.608916	0.149311	0.411495
TG(4:0_14:1_18:2)+NH4	-0.053843	0.73199	0.131306	0.404424
TG(16:0_8:0_14:0)+NH4	0.108078	0.516717	-0.0271304	0.870548
TG(4:0_16:0_18:1)+NH4	0.0286288	0.910515	0.308727	0.227545
TG(16:0_12:0_14:0)+NH4	-0.0343834	0.864894	0.0199739	0.92126
TG(16:0_14:0_14:0)+NH4	0.0216743	0.927538	0.492348	0.0413505
TG(16:0_12:0_16:1)+NH4	-0.0852972	0.59008	-0.227927	0.152172
TG(16:0_10:0_18:2)+NH4	0.216911	0.312061	-0.192741	0.368736
TG(16:0_10:1_18:2)+NH4	-0.0190805	0.88712	-0.193468	0.152568
TG(15:0_14:0_16:0)+NH4	-0.0331316	0.862881	-0.0329685	0.86355
TG(15:0_14:0_16:1)+NH4	-0.0907651	0.628055	-0.0275001	0.883228
TG(16:0_14:0_16:0)+NH4	0.00539748	0.973307	-0.231902	0.153053
TG(16:0_14:0_16:1)+NH4	0.0343418	0.821403	-0.254879	0.0965681
TG(16:0_12:0_18:2)+NH4	0.00613662	0.968479	-0.187866	0.228418
TG(15:0_16:0_16:0)+NH4	-0.0586691	0.725669	-0.0337881	0.839813
TG(15:0_14:0_18:1)+NH4	0.0204543	0.890963	-0.0925438	0.535553
TG(16:1_14:0_17:1)+NH4	-0.0255246	0.86826	-0.107261	0.486387
TG(16:0_16:0_16:0)+NH4	-0.0305584	0.838775	-0.311859	0.0403288
TG(16:0_16:0_16:1)+NH4	0.0357023	0.794889	-0.263814	0.0573729
TG(16:1_14:0_18:1)+NH4	0.0315859	0.813209	-0.269986	0.0459522
TG(16:0_14:0_18:3)+NH4	-0.00107635	0.993801	-0.217332	0.119393
TG(12:0_18:2_18:2)+NH4	-0.1055	0.464174	-0.0609132	0.672229
TG(16:0_16:0_17:0)+NH4	-0.0729992	0.652138	-0.0592305	0.714481
TG(15:0_16:0_18:1)+NH4	-0.0200139	0.881706	-0.0866635	0.519838
TG(15:0_16:0_18:2)+NH4	-0.00699328	0.962973	0.016789	0.911263
TG(15:0_16:1_18:2)+NH4	-0.029612	0.829477	-0.0945236	0.492334
TG(18:0_16:0_16:0)+NH4	-0.0094919	0.955267	-0.0928886	0.583383
TG(16:0e_16:0_18:0)+NH4	0.155413	0.365549	0.140096	0.414478
TG(16:0e_16:0_18:1)+NH4	0.00372064	0.978953	-0.185124	0.191598
TG(16:0_16:0_18:2)+NH4	0.00544728	0.96377	-0.276707	0.0231147
TG(16:0_16:1_18:1)+NH4	-0.0174262	0.879937	-0.173195	0.135886
TG(16:0_16:1_18:2)+NH4	-0.0293154	0.800024	-0.212489	0.0690332
TG(16:1_16:1_18:2)+NH4	-0.0208569	0.86677	-0.167112	0.181211
TG(14:0_18:2_18:3)+NH4	-0.024858	0.866922	-0.0982736	0.508196
TG(18:3_14:1_18:2)+NH4	-0.0119934	0.917207	-0.280747	0.0167769
TG(18:0_16:0_17:0)+NH4	-0.282607	0.0962032	-0.00925963	0.956167
TG(16:0_17:0_18:1)+NH4	-0.0195162	0.884624	-0.0574858	0.66922
TG(17:0_17:1_17:1)+NH4	0.148942	0.36238	-0.115053	0.481244
TG(15:0_18:1_18:2)+NH4	-0.0593766	0.615593	-0.00575313	0.961169
TG(15:0_18:2_18:2)+NH4	-0.0937782	0.481384	0.0211514	0.873647
TG(15:0_18:2_18:3)+NH4	-0.069818	0.646431	0.119946	0.431218
TG(18:0_16:0_18:0)+NH4	0.374433	0.15058	0.748437	0.00477042
TG(18:0_16:0_18:1)+NH4	-0.0678351	0.60026	-0.183101	0.159374
TG(18:0e_16:0_18:1)+NH4	-0.0781105	0.591872	-0.176981	0.226117
TG(16:0_18:1_18:1)+H	0.00633991	0.978652	0.114209	0.630018
TG(18:1e_16:0_18:1)+NH4	-0.167419	0.230026	-0.192087	0.169047
TG(18:1e_16:0_18:2)+NH4	-0.0904219	0.536513	-0.306514	0.0383985
TG(16:1_18:1_18:2)+NH4	-0.0653191	0.593349	-0.0424254	0.728589
TG(16:0_18:2_18:2)+NH4	0.433538	0.059186	0.0506488	0.823703
TG(16:0_18:2_18:3)+NH4	-0.0328833	0.793916	-0.0719438	0.567942
TG(16:0_14:0_22:6)+NH4	-0.111312	0.51087	-0.142778	0.399431
TG(18:4_16:1_18:2)+NH4	0.00551923	0.962458	-0.262629	0.0273173
TG(17:0_17:1_19:0)+NH4	-0.0050149	0.972525	-0.273146	0.063388
TG(18:0_17:0_18:1)+NH4	-0.0887658	0.546328	-0.0701106	0.633588
TG(19:1_17:0_17:1)+NH4	0.0469569	0.724012	-0.225269	0.0929224
TG(17:0_18:1_18:1)+NH4	-0.0445541	0.724036	0.0657811	0.60233
TG(17:0_18:1_18:2)+NH4	-0.0973953	0.418979	0.0642521	0.593506
TG(16:0_17:0_20:4)+NH4	-0.106918	0.380583	0.00312945	0.979478
TG(18:1_17:1_18:3)+NH4	-0.14989	0.283379	0.0404002	0.771758
TG(18:0_18:0_18:0)+NH4	0.502455	0.0951534	0.832555	0.00640495
TG(18:0_18:0_18:1)+NH4	-0.159385	0.263838	-0.107397	0.450578
TG(18:0_18:1_18:1)+NH4	-0.106852	0.409408	-0.0543102	0.674534
TG(18:1e_18:0_18:1)+NH4	-0.122875	0.41168	-0.0683571	0.647424
TG(18:0e_18:1_18:2)+NH4	0.010971	0.946994	-0.0799623	0.628232
TG(18:0_16:0_20:4)+NH4	-0.124191	0.337392	-0.0333436	0.796227
TG(18:1_18:2_18:3)+NH4	-0.163899	0.248283	-0.0276142	0.845173
TG(16:0_18:2_20:4)+NH4	-0.100308	0.420273	-0.126942	0.308326
TG(18:3_18:2_18:2)+NH4	-0.012403	0.949566	0.0364329	0.852618
TG(16:0_16:1_22:6)+NH4	0.0248596	0.847403	-0.283511	0.0304707
TG(18:3_18:2_18:3)+NH4	-0.111723	0.43974	-0.0041674	0.976967
TG(16:0_18:1_21:0)+NH4	-0.128744	0.383031	0.0202985	0.890364
TG(19:1_18:0_18:1)+NH4	0.240141	0.273559	0.116827	0.593249
TG(19:1_18:1_18:2)+NH4	-0.603825	0.0633103	0.854175	0.00930791
TG(17:0_18:1_20:4)+NH4	-0.141065	0.359439	-0.0593945	0.699005
TG(18:0_18:0_20:0)+NH4	0.188298	0.388257	0.289208	0.186451
TG(16:0_18:1_22:0)+NH4	-0.165355	0.25607	-0.029127	0.840845
TG(20:0_18:1_18:1)+NH4	-0.142648	0.282711	-0.0663921	0.616126
TG(20:1_18:1_18:1)+NH4	0.0740532	0.704112	0.000280307	0.998853
TG(18:0_18:1_20:3)+NH4	0.0487426	0.817448	0.372338	0.0805795
TG(16:0_18:1_22:4)+NH4	-0.109711	0.401232	0.139787	0.285461
TG(18:1_18:1_20:4)+NH4	-0.127564	0.287194	-0.103645	0.386635
TG(18:1_18:2_20:4)+NH4	-0.130821	0.409827	0.0544319	0.731213
TG(18:2_18:2_20:4)+NH4	-0.464639	0.0212864	0.151278	0.446898
TG(18:3_18:2_20:4)+NH4	-0.109008	0.510899	-0.0887239	0.592417
TG(16:0_18:1_23:0)+NH4	-0.0901931	0.579027	-0.0141241	0.930703
TG(16:0_18:1_23:1)+NH4	0.156129	0.520034	0.156493	0.519064
TG(18:0_18:0_22:0)+NH4	0.535863	0.0221637	0.294377	0.203885
TG(16:0_18:1_24:0)+NH4	-0.139156	0.381625	-0.0736441	0.642801
TG(18:2_20:4_20:4)+NH4	0.217326	0.352121	0.534573	0.0238512
TG(20:5_18:2_20:4)+NH4	-0.151938	0.428217	-0.140946	0.462264
TG(18:1_18:1_22:0)+NH4	-0.11802	0.450155	0.0156353	0.920175
TG(18:1_18:1_22:1)+NH4	-0.142711	0.350292	-0.0524094	0.731001
TG(22:0_18:2_18:2)+NH4	-0.213834	0.293286	0.0396993	0.844813
TG(18:0_18:1_22:4)+NH4	-0.159544	0.175103	-0.246621	0.0374993
TG(18:1_18:1_22:4)+NH4	-0.0990014	0.404386	-0.22268	0.0629101
TG(18:0_18:1_22:6)+NH4	-0.114673	0.334301	-0.095681	0.420086
TG(18:1_18:1_22:6)+NH4	-0.110319	0.503609	0.0122398	0.940769
TG(18:1_18:2_22:6)+NH4	0.152728	0.349079	-0.0150424	0.926327
TG(18:1_18:1_23:0)+NH4	0.077195	0.637232	0.0415939	0.799332
TG(18:0_18:1_24:0)+NH4	-0.213932	0.158659	-0.066388	0.660077
TG(18:1_20:4_22:6)+NH4	-0.172512	0.434303	-0.1906	0.387876
TG(18:2_20:4_22:6)+NH4	-0.139966	0.327258	-0.00324089	0.98185
TG(16:0_16:0_18:1)+NH4_1	-0.00101975	0.993281	-0.232941	0.0570861
TG(16:0_16:0_18:1)+NH4_2	0.00487073	0.968774	-0.259695	0.0393533
TG(16:0_17:1_18:1)+NH4_1	-0.0308907	0.794072	-0.0431979	0.715148
TG(16:0_17:1_18:1)+NH4_2	-0.0760956	0.604473	0.0746417	0.611385
TG(16:0_18:1_18:1)+NH4_1	-0.0362183	0.736594	-0.0745591	0.489136
TG(16:0_18:1_18:1)+NH4_2	-0.146958	0.557401	0.429423	0.0888997
TG(16:0_18:1_18:2)+NH4_1	-0.0667857	0.567232	0.00309366	0.978836
TG(16:0_18:1_18:2)+NH4_2	-0.207008	0.217654	0.118278	0.479841
TG(16:0_18:1_18:2)+NH4_3	0.0658895	0.795987	-0.0983075	0.699753
TG(18:1_18:1_18:1)+NH4_1	-0.105877	0.409917	0.00305764	0.980975
TG(18:1_18:1_18:1)+NH4_2	-0.0109587	0.937159	-0.0241336	0.862168
TG(18:1_18:2_18:2)+NH4_1	-0.0211361	0.890455	0.234467	0.129182
TG(18:1_18:2_18:2)+NH4_2	-0.0355228	0.763598	-0.119046	0.314837
TG(19:1_18:1_18:1)+NH4_1	-0.0342099	0.771176	-0.219358	0.0648616
TG(19:1_18:1_18:1)+NH4_2	-0.127069	0.327549	0.0303083	0.814859
DG(16:0_16:0)+NH4	0.116283	0.508105	-0.0750825	0.668914
DG(18:0_16:0)+NH4	0.0939657	0.517776	-0.048118	0.740259
DG(18:0_16:0)+H	0.10754	0.487087	0.127832	0.409038
DG(16:0_18:1)+NH4	0.0364488	0.758429	-0.119913	0.312985
DG(16:0_18:2)+NH4	-0.0370965	0.757249	-0.161524	0.180581
DG(18:0_18:0)+NH4	0.345963	0.0304698	-0.142097	0.368496
DG(18:0_18:0)+H	0.250797	0.403548	0.376882	0.210591
DG(18:0_18:1)+NH4	-0.06841	0.717548	0.211966	0.263971
DG(18:1_18:2)+NH4	-0.0496528	0.658946	0.00413684	0.970649
DG(16:0_20:4)+NH4	0.171314	0.381802	-0.190442	0.331198
DG(18:0_20:0)+NH4	0.153723	0.413693	-0.0313552	0.867329
DG(18:0_20:4)+NH4	0.255802	0.218892	-0.101867	0.623077
DG(18:0_22:6)+NH4	-0.0656325	0.749095	-0.0517378	0.800923
DG(18:1_18:1)+NH4_1	-0.162173	0.177607	-0.067594	0.572435
DG(18:1_18:1)+NH4_2	-0.210693	0.44028	0.670821	0.0155977
ChE(18:1)+NH4	-0.094963	0.365597	-0.245674	0.0209548
ChE(18:2)+NH4	-0.0355396	0.736449	-0.206148	0.0534881
ChE(20:3)+NH4	-0.025607	0.815468	-0.251643	0.0239087
ChE(20:4)+NH4	-0.00181135	0.992117	0.0541774	0.767649

## Sheet: Table S9
Table S9. Repeated measures correlations between individual lipid species & hepatic steatosis
Lipid	Clinical	Cor	LowerCI	UpperCI	p value
AcCa(10:0)+H	Hepatic Steotosis (%)	-0.255675	-0.62723	0.210682	0.276594
PC(16:0_18:1)+Na	Hepatic Steotosis (%)	-0.541109	-0.7936	-0.129627	0.0137485
PC(34:1)+H	Hepatic Steotosis (%)	0.0229085	-0.42391	0.460758	0.923627
PC(16:0_18:2)+Na	Hepatic Steotosis (%)	-0.332685	-0.675726	0.128797	0.151795
PC(34:2)+H	Hepatic Steotosis (%)	0.109885	-0.349637	0.52679	0.64467
PC(18:0_18:1)+Na	Hepatic Steotosis (%)	0.383698	-0.0708527	0.706294	0.0949003
PC(18:0_18:2)+Na	Hepatic Steotosis (%)	-0.153256	-0.557938	0.31031	0.518876
PC(16:0_20:4)+Na	Hepatic Steotosis (%)	-0.27842	-0.641859	0.18716	0.234581
PC(36:4)+H	Hepatic Steotosis (%)	-0.221933	-0.605033	0.244611	0.347009
PC(20:4e_16:0)+H	Hepatic Steotosis (%)	0.182169	-0.28318	0.578088	0.442075
PC(18:0_20:4)+Na	Hepatic Steotosis (%)	-0.264981	-0.633247	0.201124	0.258874
PC(38:4)+H	Hepatic Steotosis (%)	0.0618814	-0.391356	0.490958	0.795504
PC(16:0_22:6)+Na	Hepatic Steotosis (%)	-0.0447962	-0.477845	0.405768	0.851246
PC(38:6)+H	Hepatic Steotosis (%)	-0.235561	-0.614071	0.231044	0.317411
PC(40:4)+H	Hepatic Steotosis (%)	-0.0508789	-0.482535	0.400663	0.831308
PC(22:3_18:2)+H	Hepatic Steotosis (%)	0.160637	-0.303455	0.563128	0.498693
PE(18:1p_18:2)+H	Hepatic Steotosis (%)	-0.273655	-0.638817	0.192132	0.243018
PE(18:2e_18:2)+H	Hepatic Steotosis (%)	-0.391236	-0.710712	0.0620224	0.088051
PE(18:0_20:4)+H	Hepatic Steotosis (%)	0.362646	-0.0951432	0.693823	0.116085
PE(18:0p_20:4)+H	Hepatic Steotosis (%)	-0.16441	-0.565768	0.299933	0.488526
PE(18:1p_20:4)+H_1	Hepatic Steotosis (%)	-0.297544	-0.653958	0.166961	0.202639
PE(18:1p_20:4)+H_2	Hepatic Steotosis (%)	-0.394521	-0.712628	0.0581524	0.0851833
LPC(16:1)+H	Hepatic Steotosis (%)	0.179661	-0.285563	0.576359	0.448491
LPC(17:0)+H	Hepatic Steotosis (%)	-0.381748	-0.705147	0.0731266	0.0967347
LPC(17:1)+H	Hepatic Steotosis (%)	-0.0335767	-0.469127	0.415112	0.888242
LPC(18:0)+H	Hepatic Steotosis (%)	0.581664	0.187372	0.814527	0.00714008
LPC(18:0)+Na	Hepatic Steotosis (%)	0.158216	-0.305709	0.561429	0.505271
LPC(20:2)+H	Hepatic Steotosis (%)	0.361369	-0.0965989	0.69306	0.117471
LPC(20:5)+H	Hepatic Steotosis (%)	0.181381	-0.283929	0.577545	0.444086
LPC(15:0)+H_1	Hepatic Steotosis (%)	-0.178214	-0.57536	0.286936	0.452216
LPC(15:0)+H_2	Hepatic Steotosis (%)	-0.139692	-0.548317	0.322783	0.556944
LPC(16:0)+H_1	Hepatic Steotosis (%)	-0.00852287	-0.449349	0.435641	0.971552
LPC(16:0)+H_2	Hepatic Steotosis (%)	0.43306	-0.0117039	0.734771	0.0564801
LPC(16:0)+H_3	Hepatic Steotosis (%)	-0.304508	-0.65832	0.159506	0.191764
LPC(18:1)+H_1	Hepatic Steotosis (%)	0.169949	-0.294737	0.569631	0.473784
LPC(18:1)+H_2	Hepatic Steotosis (%)	0.296389	-0.168192	0.653233	0.204481
LPC(18:1)+H_3	Hepatic Steotosis (%)	0.0367418	-0.412486	0.471595	0.877779
LPC(18:2)+H_1	Hepatic Steotosis (%)	0.110942	-0.348698	0.527563	0.64147
LPC(18:2)+H_2	Hepatic Steotosis (%)	0.24908	-0.217403	0.622939	0.289599
LPC(18:2)+H_3	Hepatic Steotosis (%)	-0.167913	-0.568213	0.29665	0.479176
LPC(20:3)+H_1	Hepatic Steotosis (%)	0.357903	-0.100541	0.690986	0.121292
LPC(20:3)+H_2	Hepatic Steotosis (%)	0.417803	-0.030324	0.726081	0.0667954
LPC(20:4)+H_1	Hepatic Steotosis (%)	-0.121311	-0.535106	0.339431	0.610419
LPC(20:4)+H_2	Hepatic Steotosis (%)	-0.249466	-0.62319	0.217012	0.288829
LPC(20:4)+H_3	Hepatic Steotosis (%)	0.222523	-0.244027	0.605427	0.345695
LPC(20:4)+H_4	Hepatic Steotosis (%)	-0.296967	-0.653596	0.167576	0.203558
LPC(20:4)+H_5	Hepatic Steotosis (%)	0.123877	-0.337124	0.536962	0.602831
LPC(22:5)+H_1	Hepatic Steotosis (%)	0.51201	0.0898455	0.778208	0.0210053
LPC(22:5)+H_2	Hepatic Steotosis (%)	0.234652	-0.231955	0.613471	0.319338
LPC(22:6)+H_1	Hepatic Steotosis (%)	-0.124371	-0.53732	0.336679	0.601373
LPC(22:6)+H_2	Hepatic Steotosis (%)	-0.138635	-0.547563	0.323748	0.559962
Cer(d18:1_16:0)+H	Hepatic Steotosis (%)	0.0134114	-0.431671	0.453242	0.955248
Cer(d18:1_18:0)+H	Hepatic Steotosis (%)	0.281659	-0.183767	0.643921	0.228955
Cer(d18:1_20:0)+H	Hepatic Steotosis (%)	-0.122659	-0.536082	0.33822	0.606427
Cer(d18:0_22:0)+H	Hepatic Steotosis (%)	-0.349155	-0.685725	0.110428	0.13133
Cer(d18:1_22:0)+H	Hepatic Steotosis (%)	-0.19711	-0.588315	0.268863	0.404867
Cer(d18:2_22:0)+H	Hepatic Steotosis (%)	-0.305261	-0.658789	0.158698	0.190613
Cer(d18:1_23:0)+H	Hepatic Steotosis (%)	-0.26267	-0.631757	0.203506	0.263206
Cer(d18:2_23:0)+H	Hepatic Steotosis (%)	-0.307469	-0.660167	0.156321	0.187261
Cer(d18:0_24:0)+H	Hepatic Steotosis (%)	-0.514216	-0.779386	-0.0928149	0.0203662
Cer(d18:1_24:0)+H	Hepatic Steotosis (%)	-0.433753	-0.735163	0.0108505	0.0560421
Cer(d18:1_24:1)+H	Hepatic Steotosis (%)	-0.327769	-0.672716	0.13422	0.158312
Cer(d18:1_24:2)+H	Hepatic Steotosis (%)	0.0315675	-0.416775	0.467557	0.894892
Cer(d19:1_24:0)+H	Hepatic Steotosis (%)	-0.227174	-0.608521	0.239415	0.335442
Cer(d18:1_25:1)+H	Hepatic Steotosis (%)	-0.679847	-0.862798	-0.339448	0.000974826
Hex1Cer(d18:1_22:0)+H	Hepatic Steotosis (%)	-0.226658	-0.608178	0.239927	0.33657
Hex1Cer(d18:1_23:0)+H	Hepatic Steotosis (%)	-0.0920404	-0.513641	0.365362	0.699545
Hex1Cer(d18:1_24:1)+H	Hepatic Steotosis (%)	-0.377346	-0.702552	0.0782393	0.100968
Hex2Cer(d18:1_16:0)+H	Hepatic Steotosis (%)	-0.166644	-0.567328	0.297841	0.482553
Hex2Cer(d18:1_24:1)+H	Hepatic Steotosis (%)	-0.224876	-0.606993	0.241697	0.340485
SM(d30:1)+H	Hepatic Steotosis (%)	-0.160857	-0.563282	0.30325	0.498097
SM(d32:0)+H	Hepatic Steotosis (%)	-0.0650869	-0.493397	0.388627	0.785142
SM(d32:1)+H	Hepatic Steotosis (%)	-0.107159	-0.524794	0.352056	0.652948
SM(d32:2)+H	Hepatic Steotosis (%)	0.280876	-0.184587	0.643424	0.230306
SM(d33:1)+H	Hepatic Steotosis (%)	-0.278796	-0.642099	0.186767	0.233924
SM(d34:0)+H	Hepatic Steotosis (%)	0.0852341	-0.371291	0.508573	0.720878
SM(d34:2)+H	Hepatic Steotosis (%)	0.0116246	-0.433124	0.451821	0.961206
SM(d35:1)+H	Hepatic Steotosis (%)	-0.227163	-0.608514	0.239426	0.335465
SM(d36:1)+H	Hepatic Steotosis (%)	0.251125	-0.215324	0.624272	0.285527
SM(d36:5)+H	Hepatic Steotosis (%)	0.0541375	-0.397916	0.485038	0.820668
SM(d37:2)+H	Hepatic Steotosis (%)	-0.34713	-0.684503	0.112703	0.133734
SM(d38:2)+H	Hepatic Steotosis (%)	0.124376	-0.336675	0.537323	0.601359
SM(d38:4)+H	Hepatic Steotosis (%)	0.0421738	-0.407961	0.475815	0.859869
SM(d39:1)+H	Hepatic Steotosis (%)	-0.252332	-0.625057	0.214095	0.283141
SM(d18:1_22:0)+Na	Hepatic Steotosis (%)	-0.480619	-0.761237	-0.0483906	0.0319486
SM(d40:2)+H	Hepatic Steotosis (%)	-0.289047	-0.648605	0.175983	0.216451
SM(d40:3)+H	Hepatic Steotosis (%)	0.0411101	-0.408848	0.47499	0.863371
SM(d40:4)+H	Hepatic Steotosis (%)	-0.0528145	-0.484023	0.399032	0.824984
SM(d41:3)+H	Hepatic Steotosis (%)	-0.338212	-0.679095	0.122668	0.144695
SM(d18:1_24:1)+Na	Hepatic Steotosis (%)	0.0833892	-0.372892	0.507194	0.726695
SM(d42:5)+H	Hepatic Steotosis (%)	0.241512	-0.225062	0.617986	0.304978
SM(d43:1)+H	Hepatic Steotosis (%)	-0.423994	-0.729619	0.0228052	0.0624514
SM(d43:2)+H	Hepatic Steotosis (%)	-0.259501	-0.62971	0.206763	0.269219
SM(d43:3)+H	Hepatic Steotosis (%)	-0.335193	-0.677256	0.126021	0.148545
SM(d44:2)+H	Hepatic Steotosis (%)	-0.539772	-0.7929	-0.127771	0.01403
SM(d44:5)+H	Hepatic Steotosis (%)	0.0833892	-0.372892	0.507194	0.726695
SM(d44:6)+H	Hepatic Steotosis (%)	0.217799	-0.248691	0.602273	0.356293
SM(t32:1)+H	Hepatic Steotosis (%)	-0.159275	-0.562172	0.304724	0.502389
SM(t34:1)+H	Hepatic Steotosis (%)	-0.0513012	-0.48286	0.400307	0.829928
SM(t36:1)+H	Hepatic Steotosis (%)	-0.15781	-0.561144	0.306086	0.506377
SM(t38:1)+H	Hepatic Steotosis (%)	-0.0158341	-0.455166	0.429698	0.947174
SM(t38:2)+H	Hepatic Steotosis (%)	-0.482514	-0.762273	-0.0508517	0.0311822
SM(t40:1)+H	Hepatic Steotosis (%)	-0.243383	-0.619213	0.223174	0.301131
SM(t40:2)+H	Hepatic Steotosis (%)	0.038078	-0.411375	0.472635	0.873368
SM(t40:3)+H	Hepatic Steotosis (%)	-0.0990123	-0.518802	0.359249	0.677916
SM(t40:4)+H	Hepatic Steotosis (%)	-0.236591	-0.61475	0.230011	0.315238
SM(t41:1)+H	Hepatic Steotosis (%)	-0.207755	-0.595526	0.258534	0.379438
SM(t41:2)+H	Hepatic Steotosis (%)	0.5559	0.15037	0.801303	0.0109267
SM(t42:1)+H	Hepatic Steotosis (%)	-0.0471628	-0.479673	0.403785	0.843478
SM(t42:2)+H	Hepatic Steotosis (%)	-0.110378	-0.527151	0.349199	0.643176
SM(t18:1_24:1)+H	Hepatic Steotosis (%)	-0.56519	-0.806099	-0.163583	0.00940855
SM(d18:1_24:1)+H_1	Hepatic Steotosis (%)	-0.051606	-0.483094	0.400051	0.828932
SM(d18:1_24:1)+H_2	Hepatic Steotosis (%)	-0.407535	-0.720177	0.0426834	0.0744955
SM(d34:1)+H_1	Hepatic Steotosis (%)	0.11571	-0.344447	0.53104	0.627116
SM(d34:1)+H_2	Hepatic Steotosis (%)	-0.0735943	-0.499837	0.381346	0.757816
SM(d36:2)+H_1	Hepatic Steotosis (%)	0.0855182	-0.371044	0.508785	0.719983
SM(d36:2)+H_2	Hepatic Steotosis (%)	-0.124082	-0.537111	0.33694	0.602225
SM(d38:1)+H_1	Hepatic Steotosis (%)	0.0522723	-0.399489	0.483606	0.826755
SM(d38:1)+H_2	Hepatic Steotosis (%)	-0.0856421	-0.508877	0.370937	0.719593
SM(d40:1)+H_1	Hepatic Steotosis (%)	-0.211754	-0.598218	0.254627	0.370124
SM(d40:1)+H_2	Hepatic Steotosis (%)	-0.309171	-0.661227	0.154485	0.184706
SM(d41:1)+H_1	Hepatic Steotosis (%)	-0.132424	-0.543118	0.3294	0.577837
SM(d41:1)+H_2	Hepatic Steotosis (%)	-0.413599	-0.723669	0.0354014	0.0698724
SM(d41:2)+H_1	Hepatic Steotosis (%)	-0.092962	-0.514325	0.364556	0.696673
SM(d41:2)+H_2	Hepatic Steotosis (%)	-0.143165	-0.550791	0.319604	0.54708
SM(d42:1)+H_1	Hepatic Steotosis (%)	-0.182042	-0.578001	0.283301	0.442399
SM(d42:1)+H_2	Hepatic Steotosis (%)	-0.152834	-0.55764	0.3107	0.520041
SM(d42:3)+H_1	Hepatic Steotosis (%)	0.163599	-0.30069	0.565202	0.490701
SM(d42:3)+H_2	Hepatic Steotosis (%)	-0.333373	-0.676146	0.128036	0.150899
SM(d42:4)+H_1	Hepatic Steotosis (%)	0.448954	0.00802871	0.743719	0.0470701
SM(d42:4)+H_2	Hepatic Steotosis (%)	0.500111	0.0739572	0.77182	0.0247326
SM(t42:3)+H_1	Hepatic Steotosis (%)	-0.0706539	-0.497616	0.383869	0.767231
SM(t42:3)+H_2	Hepatic Steotosis (%)	0.0688643	-0.385401	0.496262	0.772977
SM(t42:3)+H_3	Hepatic Steotosis (%)	-0.0158766	-0.455199	0.429663	0.947032
TG(6:0_10:3_10:4)+NH4	Hepatic Steotosis (%)	-0.00977721	-0.45035	0.434624	0.967367
TG(16:0_6:0_12:0)+NH4	Hepatic Steotosis (%)	0.29512	-0.169543	0.652435	0.206518
TG(16:0_6:0_12:1)+NH4	Hepatic Steotosis (%)	0.0407519	-0.409147	0.474712	0.864551
TG(4:0_16:0_16:0)+NH4	Hepatic Steotosis (%)	-0.184119	-0.57943	0.281323	0.43712
TG(4:0_14:1_18:2)+NH4	Hepatic Steotosis (%)	-0.119294	-0.533644	0.341241	0.616411
TG(16:0_8:0_14:0)+NH4	Hepatic Steotosis (%)	0.210668	-0.25569	0.597488	0.372641
TG(4:0_16:0_18:1)+NH4	Hepatic Steotosis (%)	-0.139668	-0.548301	0.322804	0.55701
TG(16:0_12:0_14:0)+NH4	Hepatic Steotosis (%)	0.160979	-0.303137	0.563367	0.497768
TG(16:0_14:0_14:0)+NH4	Hepatic Steotosis (%)	-0.434007	-0.735307	0.0105381	0.0558825
TG(16:0_12:0_16:1)+NH4	Hepatic Steotosis (%)	0.273097	-0.192714	0.638459	0.24402
TG(16:0_10:0_18:2)+NH4	Hepatic Steotosis (%)	0.0128537	-0.432125	0.452799	0.957107
TG(16:0_10:1_18:2)+NH4	Hepatic Steotosis (%)	0.48812	0.0581623	0.765327	0.0289991
TG(15:0_14:0_16:0)+NH4	Hepatic Steotosis (%)	0.179258	-0.285945	0.576081	0.449525
TG(15:0_14:0_16:1)+NH4	Hepatic Steotosis (%)	0.164293	-0.300042	0.565687	0.488839
TG(16:0_14:0_16:0)+NH4	Hepatic Steotosis (%)	0.353329	-0.105722	0.68824	0.126469
TG(16:0_14:0_16:1)+NH4	Hepatic Steotosis (%)	0.411352	-0.038105	0.722377	0.0715595
TG(16:0_12:0_18:2)+NH4	Hepatic Steotosis (%)	0.322827	-0.139643	0.669679	0.165055
TG(15:0_16:0_16:0)+NH4	Hepatic Steotosis (%)	0.182815	-0.282565	0.578533	0.44043
TG(15:0_14:0_18:1)+NH4	Hepatic Steotosis (%)	0.24429	-0.222258	0.619807	0.299277
TG(16:1_14:0_17:1)+NH4	Hepatic Steotosis (%)	0.276614	-0.189048	0.640707	0.237756
TG(16:0_16:0_16:0)+NH4	Hepatic Steotosis (%)	0.413216	-0.0358622	0.723449	0.0701575
TG(16:0_16:0_16:1)+NH4	Hepatic Steotosis (%)	0.431016	-0.0142164	0.733612	0.0577869
TG(16:1_14:0_18:1)+NH4	Hepatic Steotosis (%)	0.460548	0.0226413	0.75018	0.0410033
TG(16:0_14:0_18:3)+NH4	Hepatic Steotosis (%)	0.386554	-0.0675162	0.70797	0.0922615
TG(12:0_18:2_18:2)+NH4	Hepatic Steotosis (%)	0.190836	-0.2749	0.584035	0.420279
TG(16:0_16:0_17:0)+NH4	Hepatic Steotosis (%)	0.162638	-0.301588	0.564529	0.493287
TG(15:0_16:0_18:1)+NH4	Hepatic Steotosis (%)	0.222504	-0.244046	0.605414	0.345738
TG(15:0_16:0_18:2)+NH4	Hepatic Steotosis (%)	-0.0620643	-0.491097	0.391201	0.794911
TG(15:0_16:1_18:2)+NH4	Hepatic Steotosis (%)	0.266154	-0.199912	0.634003	0.256692
TG(18:0_16:0_16:0)+NH4	Hepatic Steotosis (%)	0.00840447	-0.435737	0.449254	0.971947
TG(16:0e_16:0_18:0)+NH4	Hepatic Steotosis (%)	-0.279692	-0.64267	0.185829	0.23236
TG(16:0e_16:0_18:1)+NH4	Hepatic Steotosis (%)	0.371002	-0.0855663	0.698797	0.107305
TG(16:0_16:0_18:2)+NH4	Hepatic Steotosis (%)	0.596652	0.209426	0.82211	0.00548557
TG(16:0_16:1_18:1)+NH4	Hepatic Steotosis (%)	0.543648	0.133163	0.794929	0.0132262
TG(16:0_16:1_18:2)+NH4	Hepatic Steotosis (%)	0.520635	0.101499	0.782804	0.018594
TG(16:1_16:1_18:2)+NH4	Hepatic Steotosis (%)	0.42932	-0.0162971	0.73265	0.0588886
TG(14:0_18:2_18:3)+NH4	Hepatic Steotosis (%)	0.28087	-0.184594	0.643419	0.230317
TG(18:3_14:1_18:2)+NH4	Hepatic Steotosis (%)	0.502338	0.076915	0.77302	0.0239978
TG(18:0_16:0_17:0)+NH4	Hepatic Steotosis (%)	0.0456743	-0.405033	0.478523	0.848362
TG(16:0_17:0_18:1)+NH4	Hepatic Steotosis (%)	0.196584	-0.26937	0.587957	0.406146
TG(17:0_17:1_17:1)+NH4	Hepatic Steotosis (%)	0.107536	-0.351722	0.52507	0.6518
TG(15:0_18:1_18:2)+NH4	Hepatic Steotosis (%)	0.157239	-0.306617	0.560742	0.507938
TG(15:0_18:2_18:2)+NH4	Hepatic Steotosis (%)	0.0838244	-0.372514	0.507519	0.725322
TG(15:0_18:2_18:3)+NH4	Hepatic Steotosis (%)	0.0244561	-0.422639	0.461977	0.918484
TG(18:0_16:0_18:0)+NH4	Hepatic Steotosis (%)	-0.597047	-0.822309	-0.210013	0.00544664
TG(18:0_16:0_18:1)+NH4	Hepatic Steotosis (%)	0.392807	-0.0601731	0.711629	0.0866707
TG(18:0e_16:0_18:1)+NH4	Hepatic Steotosis (%)	0.244914	-0.221626	0.620216	0.298004
TG(16:0_18:1_18:1)+H	Hepatic Steotosis (%)	-0.168926	-0.568919	0.295699	0.47649
TG(18:1e_16:0_18:1)+NH4	Hepatic Steotosis (%)	0.32316	-0.139278	0.669884	0.164595
TG(18:1e_16:0_18:2)+NH4	Hepatic Steotosis (%)	0.399262	-0.0525424	0.715387	0.0811666
TG(16:1_18:1_18:2)+NH4	Hepatic Steotosis (%)	0.219092	-0.247417	0.603137	0.353375
TG(16:0_18:2_18:2)+NH4	Hepatic Steotosis (%)	-0.0589924	-0.488754	0.393809	0.80487
TG(16:0_18:2_18:3)+NH4	Hepatic Steotosis (%)	0.260438	-0.205801	0.630315	0.267433
TG(16:0_14:0_22:6)+NH4	Hepatic Steotosis (%)	0.18097	-0.28432	0.577262	0.445135
TG(18:4_16:1_18:2)+NH4	Hepatic Steotosis (%)	0.495368	0.067684	0.769259	0.0263565
TG(17:0_17:1_19:0)+NH4	Hepatic Steotosis (%)	0.317275	-0.145702	0.666254	0.172862
TG(18:0_17:0_18:1)+NH4	Hepatic Steotosis (%)	0.173329	-0.291555	0.571978	0.464903
TG(19:1_17:0_17:1)+NH4	Hepatic Steotosis (%)	0.45381	0.0141254	0.746432	0.0444508
TG(17:0_18:1_18:1)+NH4	Hepatic Steotosis (%)	-0.0872785	-0.510098	0.369514	0.714448
TG(17:0_18:1_18:2)+NH4	Hepatic Steotosis (%)	-0.0773505	-0.502665	0.378113	0.745836
TG(16:0_17:0_20:4)+NH4	Hepatic Steotosis (%)	0.116034	-0.344158	0.531275	0.626146
TG(18:1_17:1_18:3)+NH4	Hepatic Steotosis (%)	-0.173481	-0.572084	0.291411	0.464504
TG(18:0_18:0_18:0)+NH4	Hepatic Steotosis (%)	-0.595582	-0.821571	-0.207838	0.00559212
TG(18:0_18:0_18:1)+NH4	Hepatic Steotosis (%)	0.236022	-0.230582	0.614375	0.316438
TG(18:0_18:1_18:1)+NH4	Hepatic Steotosis (%)	0.212312	-0.254081	0.598593	0.368836
TG(18:1e_18:0_18:1)+NH4	Hepatic Steotosis (%)	0.14305	-0.319709	0.55071	0.547404
TG(18:0e_18:1_18:2)+NH4	Hepatic Steotosis (%)	-0.0194689	-0.458043	0.426728	0.935069
TG(18:0_16:0_20:4)+NH4	Hepatic Steotosis (%)	0.14859	-0.314618	0.554641	0.531831
TG(18:1_18:2_18:3)+NH4	Hepatic Steotosis (%)	0.14425	-0.318609	0.551562	0.544014
TG(16:0_18:2_20:4)+NH4	Hepatic Steotosis (%)	0.35262	-0.106523	0.687813	0.127286
TG(18:3_18:2_18:2)+NH4	Hepatic Steotosis (%)	0.0976244	-0.360469	0.517777	0.682203
TG(16:0_16:1_22:6)+NH4	Hepatic Steotosis (%)	0.448694	0.00770263	0.743573	0.0472138
TG(18:3_18:2_18:3)+NH4	Hepatic Steotosis (%)	0.20578	-0.260458	0.594193	0.384086
TG(16:0_18:1_21:0)+NH4	Hepatic Steotosis (%)	-0.0160177	-0.455311	0.429548	0.946562
TG(19:1_18:0_18:1)+NH4	Hepatic Steotosis (%)	-0.170979	-0.570346	0.293769	0.471069
TG(19:1_18:1_18:2)+NH4	Hepatic Steotosis (%)	-0.37322	-0.700112	0.0830107	0.105058
TG(17:0_18:1_20:4)+NH4	Hepatic Steotosis (%)	0.135298	-0.326788	0.545178	0.569534
TG(18:0_18:0_20:0)+NH4	Hepatic Steotosis (%)	-0.263447	-0.632259	0.202705	0.261744
TG(16:0_18:1_22:0)+NH4	Hepatic Steotosis (%)	-0.00138369	-0.443633	0.441407	0.995381
TG(20:0_18:1_18:1)+NH4	Hepatic Steotosis (%)	0.179379	-0.285831	0.576165	0.449215
TG(20:1_18:1_18:1)+NH4	Hepatic Steotosis (%)	-0.15822	-0.561432	0.305705	0.505259
TG(18:0_18:1_20:3)+NH4	Hepatic Steotosis (%)	-0.485562	-0.763935	-0.0548203	0.02998
TG(16:0_18:1_22:4)+NH4	Hepatic Steotosis (%)	-0.478528	-0.760093	-0.0456809	0.0328114
TG(18:1_18:1_20:4)+NH4	Hepatic Steotosis (%)	0.163498	-0.300785	0.565131	0.490974
TG(18:1_18:2_20:4)+NH4	Hepatic Steotosis (%)	-0.0777286	-0.50295	0.377787	0.744634
TG(18:2_18:2_20:4)+NH4	Hepatic Steotosis (%)	0.108126	-0.351199	0.525503	0.650006
TG(18:3_18:2_20:4)+NH4	Hepatic Steotosis (%)	0.162539	-0.301681	0.56446	0.493554
TG(16:0_18:1_23:0)+NH4	Hepatic Steotosis (%)	0.044534	-0.405988	0.477642	0.852108
TG(16:0_18:1_23:1)+NH4	Hepatic Steotosis (%)	-0.243844	-0.619515	0.222708	0.300187
TG(18:0_18:0_22:0)+NH4	Hepatic Steotosis (%)	-0.334583	-0.676884	0.126697	0.149331
TG(16:0_18:1_24:0)+NH4	Hepatic Steotosis (%)	0.0384503	-0.411065	0.472924	0.872139
TG(18:2_20:4_20:4)+NH4	Hepatic Steotosis (%)	-0.312256	-0.663144	0.151151	0.180136
TG(20:5_18:2_20:4)+NH4	Hepatic Steotosis (%)	0.0907279	-0.366508	0.512666	0.703643
TG(18:1_18:1_22:0)+NH4	Hepatic Steotosis (%)	-0.00951353	-0.450139	0.434838	0.968247
TG(18:1_18:1_22:1)+NH4	Hepatic Steotosis (%)	0.0487884	-0.402421	0.480926	0.83815
TG(22:0_18:2_18:2)+NH4	Hepatic Steotosis (%)	-0.254017	-0.626153	0.212377	0.27983
TG(18:0_18:1_22:4)+NH4	Hepatic Steotosis (%)	0.394742	-0.0578918	0.712757	0.0849931
TG(18:1_18:1_22:4)+NH4	Hepatic Steotosis (%)	0.279734	-0.185785	0.642696	0.232288
TG(18:0_18:1_22:6)+NH4	Hepatic Steotosis (%)	0.0375963	-0.411775	0.47226	0.874958
TG(18:1_18:1_22:6)+NH4	Hepatic Steotosis (%)	-0.118281	-0.532909	0.342148	0.619429
TG(18:1_18:2_22:6)+NH4	Hepatic Steotosis (%)	-0.13653	-0.54606	0.325666	0.565991
TG(18:1_18:1_23:0)+NH4	Hepatic Steotosis (%)	-0.152964	-0.557732	0.31058	0.519683
TG(18:0_18:1_24:0)+NH4	Hepatic Steotosis (%)	0.0349552	-0.413969	0.470203	0.883682
TG(18:1_20:4_22:6)+NH4	Hepatic Steotosis (%)	0.0537967	-0.398204	0.484777	0.821779
TG(18:2_20:4_22:6)+NH4	Hepatic Steotosis (%)	-0.365388	-0.695459	0.0920105	0.11315
TG(16:0_16:0_18:1)+NH4_1	Hepatic Steotosis (%)	0.54378	0.133347	0.794997	0.0131996
TG(16:0_16:0_18:1)+NH4_2	Hepatic Steotosis (%)	0.352346	-0.106832	0.687648	0.127602
TG(16:0_17:1_18:1)+NH4_1	Hepatic Steotosis (%)	0.222878	-0.243676	0.605664	0.344905
TG(16:0_17:1_18:1)+NH4_2	Hepatic Steotosis (%)	-0.104576	-0.522898	0.354343	0.660828
TG(16:0_18:1_18:1)+NH4_1	Hepatic Steotosis (%)	0.289987	-0.174989	0.649199	0.214894
TG(16:0_18:1_18:1)+NH4_2	Hepatic Steotosis (%)	-0.0672609	-0.495047	0.386772	0.778135
TG(16:0_18:1_18:2)+NH4_1	Hepatic Steotosis (%)	0.137598	-0.324693	0.546823	0.562927
TG(16:0_18:1_18:2)+NH4_2	Hepatic Steotosis (%)	-0.241429	-0.617932	0.225146	0.30515
TG(16:0_18:1_18:2)+NH4_3	Hepatic Steotosis (%)	0.15096	-0.312433	0.556317	0.525234
TG(18:1_18:1_18:1)+NH4_1	Hepatic Steotosis (%)	0.0385782	-0.410958	0.473024	0.871717
TG(18:1_18:1_18:1)+NH4_2	Hepatic Steotosis (%)	0.0533448	-0.398585	0.48443	0.823253
TG(18:1_18:2_18:2)+NH4_1	Hepatic Steotosis (%)	-0.124258	-0.537238	0.336781	0.601706
TG(18:1_18:2_18:2)+NH4_2	Hepatic Steotosis (%)	0.246908	-0.219607	0.621521	0.293962
TG(19:1_18:1_18:1)+NH4_1	Hepatic Steotosis (%)	0.471839	0.0370557	0.75642	0.035694
TG(19:1_18:1_18:1)+NH4_2	Hepatic Steotosis (%)	0.038297	-0.411192	0.472805	0.872645
DG(16:0_16:0)+NH4	Hepatic Steotosis (%)	0.0928994	-0.364611	0.514278	0.696868
DG(18:0_16:0)+NH4	Hepatic Steotosis (%)	-0.127348	-0.539468	0.333995	0.592626
DG(18:0_16:0)+H	Hepatic Steotosis (%)	-0.349594	-0.685991	0.109933	0.130811
DG(16:0_18:1)+NH4	Hepatic Steotosis (%)	0.354356	-0.104561	0.688857	0.125293
DG(16:0_18:2)+NH4	Hepatic Steotosis (%)	0.434211	-0.0102862	0.735422	0.055754
DG(18:0_18:0)+NH4	Hepatic Steotosis (%)	-0.125482	-0.538122	0.335678	0.598102
DG(18:0_18:0)+H	Hepatic Steotosis (%)	-0.253936	-0.626101	0.212459	0.279987
DG(18:0_18:1)+NH4	Hepatic Steotosis (%)	-0.209491	-0.596696	0.25684	0.375379
DG(18:1_18:2)+NH4	Hepatic Steotosis (%)	0.0695498	-0.384814	0.496781	0.770775
DG(16:0_20:4)+NH4	Hepatic Steotosis (%)	0.267084	-0.198951	0.634601	0.254972
DG(18:0_20:0)+NH4	Hepatic Steotosis (%)	-0.177385	-0.574787	0.287721	0.454356
DG(18:0_20:4)+NH4	Hepatic Steotosis (%)	0.100179	-0.358222	0.519663	0.674319
DG(18:0_22:6)+NH4	Hepatic Steotosis (%)	0.122667	-0.338213	0.536088	0.606403
DG(18:1_18:1)+NH4_1	Hepatic Steotosis (%)	0.123814	-0.337181	0.536917	0.603015
DG(18:1_18:1)+NH4_2	Hepatic Steotosis (%)	-0.676544	-0.861227	-0.334026	0.00105461
ChE(18:1)+NH4	Hepatic Steotosis (%)	0.307673	-0.156102	0.660293	0.186955
ChE(18:2)+NH4	Hepatic Steotosis (%)	0.266509	-0.199545	0.634231	0.256034
ChE(20:3)+NH4	Hepatic Steotosis (%)	0.421256	-0.0261374	0.728056	0.0643459
ChE(20:4)+NH4	Hepatic Steotosis (%)	-0.168712	-0.568769	0.295901	0.477059

## Sheet: Table S10
Table S10. Repeated measures correlations between individual lipid species & DNL
Lipid	Clinical	Cor	LowerCI	UpperCI	p value
SM(d43:3)+H	DNL_plasma	-0.753779	-0.906132	-0.428311	0.000474658
Cer(d18:1_25:1)+H	DNL_plasma	-0.673145	-0.871743	-0.284572	0.00305975
SM(t38:2)+H	DNL_plasma	-0.664136	-0.867775	-0.269528	0.00364186
SM(d44:2)+H	DNL_plasma	-0.622681	-0.849177	-0.202702	0.00759041
TG(16:0_14:0_14:0)+NH4	DNL_plasma	-0.614156	-0.845281	-0.189429	0.00872018
LPC(17:0)+H	DNL_plasma	-0.610563	-0.843632	-0.183881	0.00923482
SM(t18:1_24:1)+H	DNL_plasma	-0.604913	-0.84103	-0.17521	0.0100929
SM(d43:2)+H	DNL_plasma	-0.569371	-0.824405	-0.122156	0.0170491
Hex1Cer(d18:1_23:0)+H	DNL_plasma	-0.541082	-0.81085	-0.081679	0.0249014
LPC(20:4)+H_2	DNL_plasma	-0.53221	-0.806539	-0.0692904	0.0278661
TG(16:0_18:1_18:1)+NH4_2	DNL_plasma	-0.526573	-0.803785	-0.061492	0.0298868
SM(d41:3)+H	DNL_plasma	-0.525786	-0.803399	-0.0604065	0.0301779
AcCa(10:0)+H	DNL_plasma	-0.51335	-0.797276	-0.0434188	0.0350683
Cer(d18:2_23:0)+H	DNL_plasma	-0.483598	-0.782386	-0.00384813	0.049214
SM(d38:4)+H	DNL_plasma	-0.480827	-0.780981	-0.000236786	0.050722
SM(d42:1)+H_2	DNL_plasma	-0.465099	-0.772952	0.0200211	0.0599432
SM(d18:1_24:1)+H_2	DNL_plasma	-0.464603	-0.772698	0.0206536	0.0602529
SM(d43:1)+H	DNL_plasma	-0.459535	-0.770088	0.027094	0.0634862
LPC(22:6)+H_1	DNL_plasma	-0.452844	-0.766627	0.0355351	0.0679488
SM(t32:1)+H	DNL_plasma	-0.443759	-0.761898	0.0468866	0.0743726
Cer(d19:1_24:0)+H	DNL_plasma	-0.438606	-0.759201	0.0532684	0.0782072
SM(t36:1)+H	DNL_plasma	-0.430766	-0.755076	0.0629025	0.0843153
LPC(22:6)+H_2	DNL_plasma	-0.417852	-0.748224	0.0785738	0.0951185
SM(d40:1)+H_2	DNL_plasma	-0.40999	-0.744019	0.0879946	0.102161
LPC(16:0)+H_3	DNL_plasma	-0.40014	-0.738712	0.0996744	0.1115
PE(18:2e_18:2)+H	DNL_plasma	-0.399553	-0.738395	0.100366	0.112075
Hex2Cer(d18:1_16:0)+H	DNL_plasma	-0.397323	-0.737186	0.10299	0.114279
SM(d41:1)+H_1	DNL_plasma	-0.385336	-0.730656	0.116973	0.126646
SM(t34:1)+H	DNL_plasma	-0.381152	-0.728362	0.121808	0.131175
SM(t42:2)+H	DNL_plasma	-0.380399	-0.727948	0.122675	0.132001
SM(t40:4)+H	DNL_plasma	-0.378066	-0.726665	0.125358	0.134586
SM(t40:1)+H	DNL_plasma	-0.362445	-0.718007	0.143135	0.152795
Cer(d18:1_24:1)+H	DNL_plasma	-0.352709	-0.712556	0.154051	0.164955
TG(18:0_18:1_20:3)+NH4	DNL_plasma	-0.345228	-0.708337	0.162357	0.174731
Cer(d18:0_24:0)+H	DNL_plasma	-0.338742	-0.704658	0.169499	0.183513
SM(d42:1)+H_1	DNL_plasma	-0.333081	-0.701431	0.17569	0.191414
TG(4:0_14:1_18:2)+NH4	DNL_plasma	-0.327872	-0.698448	0.181352	0.19888
PC(16:0_20:4)+Na	DNL_plasma	-0.323984	-0.696214	0.185556	0.204574
LPC(15:0)+H_2	DNL_plasma	-0.309419	-0.687777	0.201139	0.226843
TG(16:0_10:0_18:2)+NH4	DNL_plasma	-0.305867	-0.685704	0.204901	0.232501
TG(19:1_18:1_18:2)+NH4	DNL_plasma	-0.305366	-0.685411	0.205431	0.233306
Cer(d18:1_24:0)+H	DNL_plasma	-0.297277	-0.680665	0.213936	0.246548
DG(18:1_18:1)+NH4_2	DNL_plasma	-0.291938	-0.677515	0.219507	0.25554
Hex2Cer(d18:1_24:1)+H	DNL_plasma	-0.287037	-0.674611	0.224593	0.263972
SM(t40:3)+H	DNL_plasma	-0.285835	-0.673896	0.225836	0.266067
SM(t40:2)+H	DNL_plasma	-0.283367	-0.672428	0.228384	0.270399
PE(18:1p_18:2)+H	DNL_plasma	-0.283163	-0.672306	0.228594	0.270759
SM(d37:2)+H	DNL_plasma	-0.278106	-0.669287	0.233789	0.279776
PC(18:0_20:4)+Na	DNL_plasma	-0.274621	-0.667198	0.237354	0.286096
SM(d39:1)+H	DNL_plasma	-0.271466	-0.665303	0.240567	0.291889
TG(18:0_16:0_18:0)+NH4	DNL_plasma	-0.268946	-0.663785	0.243127	0.296568
SM(d18:1_22:0)+Na	DNL_plasma	-0.268658	-0.663611	0.243419	0.297106
SM(t41:1)+H	DNL_plasma	-0.267931	-0.663172	0.244156	0.298467
SM(d35:1)+H	DNL_plasma	-0.267253	-0.662763	0.244843	0.299738
Cer(d18:2_22:0)+H	DNL_plasma	-0.252586	-0.653851	0.259572	0.328027
SM(d41:1)+H_2	DNL_plasma	-0.245725	-0.649643	0.266381	0.341774
SM(d33:1)+H	DNL_plasma	-0.244391	-0.648822	0.267699	0.344484
SM(t42:3)+H_1	DNL_plasma	-0.242058	-0.647383	0.27	0.349256
DG(18:0_18:1)+NH4	DNL_plasma	-0.240919	-0.646681	0.27112	0.351597
PC(38:6)+H	DNL_plasma	-0.240527	-0.646439	0.271506	0.352405
LPC(20:4)+H_1	DNL_plasma	-0.235342	-0.643228	0.276589	0.363194
SM(t42:1)+H	DNL_plasma	-0.232129	-0.641231	0.279725	0.369971
TG(18:0_18:0_18:0)+NH4	DNL_plasma	-0.226221	-0.637545	0.285462	0.382615
SM(d40:1)+H_1	DNL_plasma	-0.209346	-0.62691	0.301651	0.42001
SM(t42:3)+H_3	DNL_plasma	-0.205352	-0.624371	0.30544	0.429132
TG(18:3_18:2_18:3)+NH4	DNL_plasma	-0.199347	-0.620535	0.311107	0.44304
SM(t42:3)+H_2	DNL_plasma	-0.196771	-0.618884	0.313526	0.449075
SM(d34:2)+H	DNL_plasma	-0.195495	-0.618064	0.314723	0.452081
LPC(15:0)+H_1	DNL_plasma	-0.195055	-0.617781	0.315135	0.45312
SM(d38:1)+H_2	DNL_plasma	-0.184058	-0.610678	0.325371	0.479465
DG(18:0_16:0)+H	DNL_plasma	-0.181554	-0.609051	0.327686	0.485567
TG(4:0_16:0_18:1)+NH4	DNL_plasma	-0.178387	-0.606988	0.330604	0.493336
TG(18:2_20:4_20:4)+NH4	DNL_plasma	-0.177932	-0.606691	0.331023	0.494459
DG(18:0_18:0)+H	DNL_plasma	-0.174885	-0.6047	0.33382	0.501999
SM(d32:1)+H	DNL_plasma	-0.168692	-0.600637	0.339478	0.517489
PC(36:4)+H	DNL_plasma	-0.167543	-0.59988	0.340524	0.520388
LPC(16:0)+H_1	DNL_plasma	-0.162022	-0.596235	0.345531	0.534418
LPC(18:2)+H_3	DNL_plasma	-0.159596	-0.594627	0.347722	0.540636
SM(d36:2)+H_1	DNL_plasma	-0.143924	-0.584159	0.361745	0.581567
SM(d42:3)+H_2	DNL_plasma	-0.143223	-0.583687	0.362367	0.583429
SM(d40:3)+H	DNL_plasma	-0.141539	-0.582553	0.363859	0.587907
SM(d18:1_24:1)+H_1	DNL_plasma	-0.139411	-0.581117	0.365741	0.59359
Cer(d18:1_24:2)+H	DNL_plasma	-0.136624	-0.579232	0.368199	0.601064
LPC(18:0)+Na	DNL_plasma	-0.129553	-0.574429	0.374405	0.620197
TG(16:0_6:0_12:1)+NH4	DNL_plasma	-0.127881	-0.573288	0.375867	0.624757
SM(d34:1)+H_2	DNL_plasma	-0.12246	-0.569579	0.380586	0.639623
LPC(20:4)+H_4	DNL_plasma	-0.118059	-0.566555	0.384399	0.651792
PC(16:0_18:2)+Na	DNL_plasma	-0.116033	-0.565158	0.386148	0.65742
PE(18:1p_20:4)+H_2	DNL_plasma	-0.113678	-0.563532	0.388176	0.663985
Cer(d18:1_18:0)+H	DNL_plasma	-0.106709	-0.558698	0.394152	0.683548
TG(18:0_18:0_20:0)+NH4	DNL_plasma	-0.101851	-0.555311	0.398292	0.697299
Cer(d18:0_22:0)+H	DNL_plasma	-0.100808	-0.554582	0.399178	0.700262
DG(18:0_20:4)+NH4	DNL_plasma	-0.100543	-0.554396	0.399403	0.701017
TG(18:0_16:0_17:0)+NH4	DNL_plasma	-0.100029	-0.554037	0.399839	0.702479
PC(16:0_22:6)+Na	DNL_plasma	-0.0988281	-0.553195	0.400858	0.705901
SM(d30:1)+H	DNL_plasma	-0.0948	-0.550367	0.404265	0.717416
PE(18:0p_20:4)+H	DNL_plasma	-0.0922343	-0.54856	0.406428	0.724781
LPC(18:2)+H_1	DNL_plasma	-0.0898345	-0.546866	0.408446	0.73169
SM(d34:0)+H	DNL_plasma	-0.085279	-0.543641	0.412264	0.744859
LPC(18:2)+H_2	DNL_plasma	-0.0851866	-0.543575	0.412341	0.745127
LPC(18:1)+H_1	DNL_plasma	-0.0787995	-0.539029	0.417664	0.763705
TG(16:0_6:0_12:0)+NH4	DNL_plasma	-0.0740539	-0.535634	0.421597	0.777589
SM(d36:5)+H	DNL_plasma	-0.0728497	-0.53477	0.422592	0.781122
SM(d40:2)+H	DNL_plasma	-0.0689174	-0.531942	0.425833	0.792688
TG(18:3_18:2_20:4)+NH4	DNL_plasma	-0.0648328	-0.528993	0.429186	0.804745
SM(d40:4)+H	DNL_plasma	-0.0593511	-0.525019	0.433665	0.820992
Cer(d18:1_22:0)+H	DNL_plasma	-0.0582414	-0.524212	0.434568	0.824289
SM(d34:1)+H_1	DNL_plasma	-0.0508163	-0.51879	0.44059	0.846422
PC(16:0_18:1)+Na	DNL_plasma	-0.0500483	-0.518227	0.44121	0.848718
SM(d38:1)+H_1	DNL_plasma	-0.0493389	-0.517707	0.441783	0.850839
SM(d36:2)+H_2	DNL_plasma	-0.0476395	-0.516459	0.443152	0.855925
Hex1Cer(d18:1_22:0)+H	DNL_plasma	-0.0436305	-0.513507	0.446375	0.867945
TG(18:2_20:4_22:6)+NH4	DNL_plasma	-0.0436053	-0.513488	0.446395	0.868021
SM(d18:1_24:1)+Na	DNL_plasma	-0.0375705	-0.509023	0.451222	0.886166
SM(d44:5)+H	DNL_plasma	-0.0375705	-0.509023	0.451222	0.886166
DG(18:0_22:6)+NH4	DNL_plasma	-0.0307584	-0.503953	0.456637	0.906712
TG(16:0_12:0_16:1)+NH4	DNL_plasma	-0.0302143	-0.503546	0.457068	0.908355
SM(d42:3)+H_1	DNL_plasma	-0.0299786	-0.50337	0.457255	0.909068
LPC(18:1)+H_2	DNL_plasma	-0.0256122	-0.500101	0.460704	0.922271
TG(16:0_18:2_18:2)+NH4	DNL_plasma	-0.0210462	-0.496667	0.464295	0.936099
TG(15:0_14:0_16:1)+NH4	DNL_plasma	-0.0145341	-0.491744	0.46939	0.955849
Hex1Cer(d18:1_24:1)+H	DNL_plasma	-0.00479876	-0.484326	0.476946	0.985417
TG(20:5_18:2_20:4)+NH4	DNL_plasma	-0.00410042	-0.483792	0.477485	0.987539
SM(d44:6)+H	DNL_plasma	0.00562651	-0.476306	0.48496	0.982901
TG(16:0_16:1_22:6)+NH4	DNL_plasma	0.00574594	-0.476214	0.485051	0.982538
DG(16:0_16:0)+NH4	DNL_plasma	0.00690092	-0.47532	0.485934	0.979029
Cer(d18:1_16:0)+H	DNL_plasma	0.00809659	-0.474394	0.486847	0.975397
LPC(16:1)+H	DNL_plasma	0.0126442	-0.470862	0.490309	0.961586
SM(d36:1)+H	DNL_plasma	0.0127722	-0.470763	0.490406	0.961197
TG(16:0_18:1_23:1)+NH4	DNL_plasma	0.0163785	-0.46795	0.493141	0.950252
TG(16:0_18:1_18:2)+NH4_3	DNL_plasma	0.0239592	-0.462006	0.498859	0.927275
TG(18:0_18:0_22:0)+NH4	DNL_plasma	0.0248399	-0.461313	0.499521	0.924608
PC(38:4)+H	DNL_plasma	0.0322686	-0.45544	0.50508	0.902152
SM(d38:2)+H	DNL_plasma	0.0369165	-0.451744	0.508538	0.888136
TG(16:0_12:0_14:0)+NH4	DNL_plasma	0.0375885	-0.451208	0.509037	0.886112
TG(16:0_8:0_14:0)+NH4	DNL_plasma	0.0438002	-0.446239	0.513632	0.867436
TG(19:1_18:0_18:1)+NH4	DNL_plasma	0.0452231	-0.445096	0.514681	0.863167
SM(d41:2)+H_1	DNL_plasma	0.0467774	-0.443846	0.515825	0.858508
LPC(17:1)+H	DNL_plasma	0.0477101	-0.443096	0.51651	0.855714
Cer(d18:1_23:0)+H	DNL_plasma	0.0491645	-0.441923	0.517579	0.851361
TG(15:0_14:0_16:0)+NH4	DNL_plasma	0.0507546	-0.44064	0.518745	0.846606
SM(d41:2)+H_2	DNL_plasma	0.050921	-0.440505	0.518867	0.846109
TG(18:1_20:4_22:6)+NH4	DNL_plasma	0.0523517	-0.439348	0.519914	0.841836
TG(4:0_16:0_16:0)+NH4	DNL_plasma	0.0605644	-0.432676	0.5259	0.817389
SM(d32:0)+H	DNL_plasma	0.0662741	-0.428004	0.530035	0.800486
LPC(20:4)+H_5	DNL_plasma	0.0778309	-0.418468	0.538337	0.766534
TG(20:1_18:1_18:1)+NH4	DNL_plasma	0.0876266	-0.410299	0.545305	0.738064
DG(18:0_16:0)+NH4	DNL_plasma	0.0913205	-0.407197	0.547916	0.727409
Cer(d18:1_20:0)+H	DNL_plasma	0.0940403	-0.404906	0.549833	0.719594
DG(16:0_18:2)+NH4	DNL_plasma	0.102866	-0.397429	0.55602	0.694419
TG(6:0_10:3_10:4)+NH4	DNL_plasma	0.105283	-0.395369	0.557706	0.687574
DG(18:1_18:2)+NH4	DNL_plasma	0.107881	-0.393149	0.559514	0.680244
TG(15:0_16:0_16:0)+NH4	DNL_plasma	0.108967	-0.39222	0.560268	0.677188
LPC(20:2)+H	DNL_plasma	0.111693	-0.389883	0.562158	0.669538
TG(18:1_18:2_18:2)+NH4_1	DNL_plasma	0.113966	-0.387929	0.563731	0.663181
PC(34:2)+H	DNL_plasma	0.114165	-0.387757	0.563869	0.662625
SM(d42:4)+H_1	DNL_plasma	0.132742	-0.371612	0.576599	0.611538
LPC(16:0)+H_2	DNL_plasma	0.137415	-0.367503	0.579767	0.598939
PC(40:4)+H	DNL_plasma	0.137561	-0.367374	0.579866	0.598547
DG(16:0_20:4)+NH4	DNL_plasma	0.143899	-0.361767	0.584142	0.581634
TG(16:0_18:1_18:2)+NH4_2	DNL_plasma	0.147607	-0.35847	0.586632	0.571832
DG(18:0_20:0)+NH4	DNL_plasma	0.149224	-0.357028	0.587716	0.567581
TG(16:0_17:1_18:1)+NH4_2	DNL_plasma	0.153987	-0.352767	0.590898	0.555135
TG(16:0_18:1_22:4)+NH4	DNL_plasma	0.15665	-0.350376	0.59267	0.548232
TG(15:0_18:2_18:3)+NH4	DNL_plasma	0.157011	-0.350051	0.592911	0.547297
TG(16:0_18:1_18:1)+H	DNL_plasma	0.163091	-0.344564	0.596942	0.531687
ChE(20:4)+NH4	DNL_plasma	0.165112	-0.342732	0.598277	0.526545
TG(16:0_10:1_18:2)+NH4	DNL_plasma	0.165619	-0.342272	0.598612	0.525258
PE(18:1p_20:4)+H_1	DNL_plasma	0.179309	-0.329755	0.607589	0.491068
PC(18:0_18:2)+Na	DNL_plasma	0.191987	-0.318002	0.615807	0.460394
TG(16:0_18:1_21:0)+NH4	DNL_plasma	0.196677	-0.313614	0.618823	0.449296
LPC(18:0)+H	DNL_plasma	0.197102	-0.313216	0.619096	0.448297
TG(19:1_18:1_18:1)+NH4_2	DNL_plasma	0.200595	-0.309932	0.621334	0.44013
TG(18:1_18:1_23:0)+NH4	DNL_plasma	0.204944	-0.305827	0.62411	0.430071
DG(16:0_18:1)+NH4	DNL_plasma	0.213796	-0.29741	0.62973	0.409966
TG(17:0_18:1_18:2)+NH4	DNL_plasma	0.220146	-0.291325	0.633734	0.395862
TG(22:0_18:2_18:2)+NH4	DNL_plasma	0.223201	-0.288382	0.635652	0.389171
TG(16:0_16:0_17:0)+NH4	DNL_plasma	0.226421	-0.285269	0.637669	0.382184
SM(t38:1)+H	DNL_plasma	0.230103	-0.281696	0.639969	0.374281
TG(18:0_18:1_24:0)+NH4	DNL_plasma	0.233032	-0.278845	0.641792	0.368061
SM(d42:5)+H	DNL_plasma	0.234992	-0.276932	0.64301	0.363929
TG(18:1_18:1_18:1)+NH4_2	DNL_plasma	0.238125	-0.273864	0.644953	0.357381
TG(18:1_18:1_18:1)+NH4_1	DNL_plasma	0.250875	-0.261275	0.652804	0.331425
TG(18:3_18:2_18:2)+NH4	DNL_plasma	0.252272	-0.259884	0.653659	0.328648
PC(20:4e_16:0)+H	DNL_plasma	0.253011	-0.259148	0.654111	0.327186
LPC(20:5)+H	DNL_plasma	0.25568	-0.256484	0.65574	0.321934
TG(18:1_18:1_22:0)+NH4	DNL_plasma	0.260332	-0.251822	0.658572	0.312899
TG(18:0_17:0_18:1)+NH4	DNL_plasma	0.261704	-0.250443	0.659405	0.310263
LPC(22:5)+H_1	DNL_plasma	0.273178	-0.238825	0.666332	0.288738
TG(17:0_17:1_17:1)+NH4	DNL_plasma	0.275959	-0.235986	0.668002	0.283658
TG(18:1_18:2_22:6)+NH4	DNL_plasma	0.276412	-0.235524	0.668273	0.282837
TG(16:0_18:1_24:0)+NH4	DNL_plasma	0.27921	-0.232657	0.669947	0.277792
TG(16:0e_16:0_18:0)+NH4	DNL_plasma	0.27935	-0.232514	0.670031	0.277541
SM(d32:2)+H	DNL_plasma	0.28672	-0.224921	0.674422	0.264524
LPC(20:3)+H_1	DNL_plasma	0.293235	-0.218157	0.678282	0.253336
PC(34:1)+H	DNL_plasma	0.295408	-0.21589	0.679564	0.249672
TG(18:4_16:1_18:2)+NH4	DNL_plasma	0.298282	-0.212883	0.681257	0.244876
LPC(20:4)+H_3	DNL_plasma	0.300227	-0.210843	0.6824	0.241664
PE(18:0_20:4)+H	DNL_plasma	0.30209	-0.208884	0.683493	0.238612
TG(17:0_18:1_18:1)+NH4	DNL_plasma	0.309297	-0.201269	0.687706	0.227037
TG(16:0_17:0_20:4)+NH4	DNL_plasma	0.323218	-0.186382	0.695772	0.205709
TG(15:0_18:2_18:2)+NH4	DNL_plasma	0.325402	-0.184025	0.69703	0.202485
TG(18:0_16:0_20:4)+NH4	DNL_plasma	0.329358	-0.179741	0.6993	0.196731
DG(18:0_18:0)+NH4	DNL_plasma	0.330393	-0.178617	0.699893	0.195244
TG(18:0_16:0_16:0)+NH4	DNL_plasma	0.331759	-0.177131	0.700675	0.193292
TG(16:0_18:1_18:2)+NH4_1	DNL_plasma	0.333522	-0.17521	0.701683	0.190791
TG(16:0_18:1_22:0)+NH4	DNL_plasma	0.335593	-0.172948	0.702865	0.187881
TG(18:2_18:2_20:4)+NH4	DNL_plasma	0.338237	-0.170053	0.704371	0.184209
LPC(20:3)+H_2	DNL_plasma	0.338372	-0.169905	0.704448	0.184023
TG(18:1_18:1_22:1)+NH4	DNL_plasma	0.346659	-0.160774	0.709146	0.172831
TG(16:0_18:1_23:0)+NH4	DNL_plasma	0.349141	-0.158022	0.710547	0.169571
TG(18:1_18:1_22:6)+NH4	DNL_plasma	0.354014	-0.152596	0.713289	0.163289
TG(16:0_12:0_18:2)+NH4	DNL_plasma	0.368742	-0.136008	0.721511	0.145263
TG(12:0_18:2_18:2)+NH4	DNL_plasma	0.373467	-0.130626	0.724127	0.139783
TG(18:1_18:2_18:3)+NH4	DNL_plasma	0.378896	-0.124405	0.727121	0.133662
DG(18:1_18:1)+NH4_1	DNL_plasma	0.381932	-0.120909	0.72879	0.130322
TG(18:0_18:0_18:1)+NH4	DNL_plasma	0.383906	-0.118628	0.729873	0.128181
TG(16:0_17:0_18:1)+NH4	DNL_plasma	0.385042	-0.117313	0.730495	0.12696
PC(22:3_18:2)+H	DNL_plasma	0.390731	-0.110705	0.733603	0.12097
TG(18:1_18:2_20:4)+NH4	DNL_plasma	0.395576	-0.105041	0.736238	0.116026
TG(15:0_14:0_18:1)+NH4	DNL_plasma	0.398059	-0.102124	0.737586	0.113548
SM(d42:4)+H_2	DNL_plasma	0.406333	-0.0923469	0.742054	0.105561
TG(18:0_18:1_22:6)+NH4	DNL_plasma	0.418685	-0.0775697	0.748669	0.0943927
TG(16:1_14:0_17:1)+NH4	DNL_plasma	0.430449	-0.0632903	0.754908	0.0845694
TG(17:0_18:1_20:4)+NH4	DNL_plasma	0.432323	-0.0609962	0.755897	0.0830754
TG(16:1_18:1_18:2)+NH4	DNL_plasma	0.434051	-0.0588764	0.756808	0.081715
TG(15:0_18:1_18:2)+NH4	DNL_plasma	0.435606	-0.0569663	0.757625	0.0805054
TG(14:0_18:2_18:3)+NH4	DNL_plasma	0.443708	-0.046949	0.761872	0.0744093
LPC(22:5)+H_2	DNL_plasma	0.446915	-0.0429568	0.763545	0.0720923
TG(18:0_18:1_18:1)+NH4	DNL_plasma	0.461508	-0.0245914	0.771105	0.0622125
ChE(18:1)+NH4	DNL_plasma	0.462271	-0.0236229	0.771498	0.0617256
TG(16:0_14:0_16:0)+NH4	DNL_plasma	0.465171	-0.019929	0.77299	0.0598983
TG(18:1_17:1_18:3)+NH4	DNL_plasma	0.470586	-0.0129994	0.775764	0.0565957
TG(15:0_16:0_18:2)+NH4	DNL_plasma	0.47236	-0.010718	0.776671	0.0555433
LPC(18:1)+H_3	DNL_plasma	0.473246	-0.00957727	0.777124	0.0550235
TG(15:0_16:0_18:1)+NH4	DNL_plasma	0.473892	-0.00874476	0.777453	0.0546468
PC(18:0_18:1)+Na	DNL_plasma	0.50648	0.034148	0.793868	0.0380178
TG(16:0_18:2_18:3)+NH4	DNL_plasma	0.509957	0.0388303	0.795595	0.0365022
TG(16:0_14:0_22:6)+NH4	DNL_plasma	0.511365	0.0407316	0.796293	0.035902
TG(16:0_17:1_18:1)+NH4_1	DNL_plasma	0.518554	0.0504951	0.799845	0.0329532
TG(16:0_16:0_16:0)+NH4	DNL_plasma	0.522929	0.0564799	0.801997	0.031252
TG(16:0_18:1_18:1)+NH4_1	DNL_plasma	0.537364	0.0764704	0.809047	0.0261124
TG(18:1_18:1_20:4)+NH4	DNL_plasma	0.548521	0.0921786	0.814443	0.0226087
ChE(18:2)+NH4	DNL_plasma	0.554047	0.100043	0.817098	0.0210148
TG(20:0_18:1_18:1)+NH4	DNL_plasma	0.554923	0.101295	0.817518	0.0207703
TG(17:0_17:1_19:0)+NH4	DNL_plasma	0.560793	0.109723	0.820325	0.019189
TG(18:0_16:0_18:1)+NH4	DNL_plasma	0.569866	0.122879	0.82464	0.0169314
TG(16:0e_16:0_18:1)+NH4	DNL_plasma	0.585002	0.145178	0.831771	0.0136345
TG(16:0_14:0_16:1)+NH4	DNL_plasma	0.587068	0.148256	0.832738	0.013227
TG(18:0e_18:1_18:2)+NH4	DNL_plasma	0.601113	0.169417	0.839273	0.0107048
TG(15:0_16:1_18:2)+NH4	DNL_plasma	0.602179	0.171038	0.839767	0.0105303
TG(16:0_16:0_18:1)+NH4_2	DNL_plasma	0.615361	0.191296	0.845833	0.00855284
TG(18:1e_18:0_18:1)+NH4	DNL_plasma	0.628545	0.211924	0.851842	0.00688365
TG(19:1_17:0_17:1)+NH4	DNL_plasma	0.631175	0.216084	0.853034	0.00658437
TG(18:0e_16:0_18:1)+NH4	DNL_plasma	0.640166	0.230419	0.85709	0.00563928
TG(16:0_18:2_20:4)+NH4	DNL_plasma	0.642016	0.233391	0.857922	0.0054591
TG(16:0_16:0_16:1)+NH4	DNL_plasma	0.697765	0.326681	0.882455	0.00184362
TG(18:1e_16:0_18:1)+NH4	DNL_plasma	0.707681	0.344069	0.886716	0.00148259
TG(18:1_18:1_22:4)+NH4	DNL_plasma	0.709806	0.347828	0.887625	0.00141336
ChE(20:3)+NH4	DNL_plasma	0.713955	0.355201	0.889396	0.00128583
TG(16:0_16:0_18:1)+NH4_1	DNL_plasma	0.717451	0.361448	0.890884	0.00118588
TG(16:0_14:0_18:3)+NH4	DNL_plasma	0.721588	0.368882	0.892641	0.00107596
TG(16:0_16:1_18:1)+NH4	DNL_plasma	0.726655	0.378049	0.894785	0.000952946
TG(16:0_16:0_18:2)+NH4	DNL_plasma	0.726724	0.378174	0.894814	0.000951363
TG(18:1_18:2_18:2)+NH4_2	DNL_plasma	0.742833	0.407781	0.901579	0.000635182
TG(16:1_16:1_18:2)+NH4	DNL_plasma	0.744259	0.410438	0.902174	0.000612013
TG(16:1_14:0_18:1)+NH4	DNL_plasma	0.751234	0.423508	0.905077	0.000508578
TG(18:3_14:1_18:2)+NH4	DNL_plasma	0.7705	0.460334	0.91302	0.000295344
SM(t41:2)+H	DNL_plasma	0.79051	0.499745	0.921157	0.000158679
TG(19:1_18:1_18:1)+NH4_1	DNL_plasma	0.810045	0.539419	0.928992	8.09e-05
TG(18:1e_16:0_18:2)+NH4	DNL_plasma	0.820834	0.56186	0.933275	5.4e-05
TG(18:0_18:1_22:4)+NH4	DNL_plasma	0.821997	0.564301	0.933734	5.16e-05
TG(16:0_16:1_18:2)+NH4	DNL_plasma	0.845582	0.614813	0.942978	1.91e-05

[truncated: 5 more sheets: Table S11, Table S12, Table S13, Table S14, Table S15]
